# Supplementary material for: Antiplatelet drugs for secondary prevention in patients with ischemic stroke or transient ischemic attack: a systematic review and network meta-analysis
Source: BMC Neurol. 2021 Aug 16;21:319. doi: 10.1186/s12883-021-02341-2 (PMC8365925; doi:10.1186/s12883-021-02341-2)
Supplement: Supplementary file 2 — Additional file 2. League tables from the main analysis for primary and secondary outcomes, from the subgroup analysis for major bleeding and from the sensitivity analysis for primary outcomes. Treatments are reported in the diagonal. Results are reported as odds ratio and relative 95% confidence interval. Comparisons must be read from left to right. On the triangle under the diagonal, an estimate less than 1 favor the column-defining treatment. On the triangle upper the diagonal, an estimate more than 1 favor the row-defining treatment. Significant results are in bold (only in the lower triangle). [file 12883_2021_2341_MOESM2_ESM.xlsx]

## Sheet: All strokes
Main analysis (n=37)
Ticagrelor+Aspirin	1.77 (1.13,2.79)	1.31 (0.63,2.71)	1.59 (0.52,4.83)	1.16 (0.79,1.71)	1.07 (0.74,1.55)	1.27 (0.89,1.81)	1.88 (0.99,3.56)	0.87 (0.42,1.83)	1.84 (0.90,3.74)	2.04 (0.96,4.32)	1.32 (0.91,1.93)	0.98 (0.69,1.40)	1.10 (0.49,2.50)	0.80 (0.55,1.17)	1.02 (0.73,1.43)	0.93 (0.68,1.27)	1.24 (0.95,1.63)	1.32 (0.94,1.84)	1.57 (1.13,2.18)
0.56 (0.36,0.89)	Vorapaxar	0.74 (0.35,1.56)	0.90 (0.30,2.72)	0.65 (0.44,0.97)	0.60 (0.39,0.94)	0.71 (0.46,1.10)	1.06 (0.56,2.00)	0.49 (0.23,1.03)	1.04 (0.51,2.11)	1.15 (0.54,2.43)	0.75 (0.50,1.12)	0.55 (0.38,0.82)	0.62 (0.27,1.46)	0.45 (0.29,0.71)	0.58 (0.40,0.83)	0.53 (0.36,0.76)	0.70 (0.49,1.01)	0.74 (0.53,1.04)	0.89 (0.65,1.21)
0.77 (0.37,1.58)	1.36 (0.64,2.87)	Triflusal	1.22 (0.35,4.29)	0.89 (0.44,1.81)	0.82 (0.40,1.69)	0.97 (0.47,1.98)	1.44 (0.60,3.44)	0.67 (0.26,1.73)	1.41 (0.56,3.55)	1.56 (0.60,4.06)	1.01 (0.50,2.06)	0.75 (0.40,1.42)	0.84 (0.30,2.34)	0.61 (0.30,1.27)	0.78 (0.40,1.53)	0.71 (0.36,1.40)	0.95 (0.48,1.87)	1.01 (0.51,2.00)	1.20 (0.61,2.37)
0.63 (0.21,1.91)	1.12 (0.37,3.38)	0.82 (0.23,2.89)	Ticlopidine+Aspirin	0.73 (0.26,2.07)	0.67 (0.22,2.04)	0.80 (0.26,2.40)	1.18 (0.36,3.90)	0.55 (0.16,1.92)	1.16 (0.34,3.96)	1.28 (0.38,4.35)	0.83 (0.28,2.48)	0.62 (0.21,1.83)	0.69 (0.19,2.60)	0.51 (0.17,1.53)	0.64 (0.22,1.89)	0.59 (0.20,1.72)	0.78 (0.27,2.30)	0.83 (0.29,2.39)	0.99 (0.34,2.87)
0.86 (0.58,1.27)	1.53 (1.04,2.25)	1.12 (0.55,2.29)	1.37 (0.48,3.87)	Ticlopidine	0.92 (0.63,1.35)	1.09 (0.75,1.57)	1.62 (0.90,2.91)	0.75 (0.37,1.51)	1.58 (0.82,3.06)	1.75 (0.92,3.34)	1.14 (0.81,1.60)	0.85 (0.62,1.16)	0.95 (0.42,2.15)	0.69 (0.47,1.02)	0.88 (0.67,1.16)	0.80 (0.60,1.07)	1.07 (0.81,1.42)	1.13 (0.92,1.40)	1.35 (1.07,1.70)
0.93 (0.64,1.35)	1.66 (1.06,2.58)	1.22 (0.59,2.51)	1.48 (0.49,4.49)	1.08 (0.74,1.59)	Ticagrelor	1.18 (0.83,1.67)	1.75 (0.93,3.31)	0.81 (0.39,1.70)	1.72 (0.85,3.47)	1.90 (0.90,4.01)	1.23 (0.85,1.79)	0.92 (0.65,1.29)	1.03 (0.46,2.33)	0.75 (0.52,1.08)	0.96 (0.69,1.32)	0.87 (0.65,1.17)	1.16 (0.90,1.50)	1.23 (0.89,1.70)	1.47 (1.07,2.01)
0.79 (0.55,1.13)	1.40 (0.91,2.16)	1.03 (0.50,2.12)	1.26 (0.42,3.79)	0.92 (0.64,1.33)	0.85 (0.60,1.20)	Terutroban	1.48 (0.79,2.78)	0.69 (0.33,1.43)	1.45 (0.72,2.92)	1.61 (0.77,3.38)	1.04 (0.73,1.49)	0.78 (0.56,1.08)	0.87 (0.39,1.96)	0.64 (0.45,0.90)	0.81 (0.59,1.10)	0.74 (0.56,0.98)	0.98 (0.78,1.24)	1.04 (0.76,1.42)	1.24 (0.92,1.68)
0.53 (0.28,1.01)	0.94 (0.50,1.79)	0.70 (0.29,1.67)	0.85 (0.26,2.80)	0.62 (0.34,1.12)	0.57 (0.30,1.08)	0.67 (0.36,1.26)	Sulfinpyrazone	0.46 (0.23,0.95)	0.98 (0.42,2.26)	1.08 (0.45,2.60)	0.70 (0.38,1.30)	0.52 (0.29,0.95)	0.59 (0.22,1.54)	0.43 (0.23,0.81)	0.55 (0.31,0.97)	0.50 (0.28,0.89)	0.66 (0.37,1.18)	0.70 (0.40,1.22)	0.84 (0.48,1.46)
1.15 (0.55,2.41)	2.03 (0.97,4.26)	1.50 (0.58,3.88)	1.82 (0.52,6.38)	1.33 (0.66,2.68)	1.23 (0.59,2.57)	1.45 (0.70,3.01)	2.15 (1.05,4.40)	Sulfinpyrazone+Aspirin	2.11 (0.84,5.27)	2.34 (0.90,6.04)	1.52 (0.74,3.10)	1.13 (0.56,2.28)	1.27 (0.45,3.55)	0.92 (0.44,1.93)	1.17 (0.59,2.34)	1.07 (0.53,2.14)	1.43 (0.71,2.85)	1.51 (0.77,2.95)	1.80 (0.92,3.52)
0.54 (0.27,1.11)	0.97 (0.47,1.97)	0.71 (0.28,1.79)	0.87 (0.25,2.96)	0.63 (0.33,1.22)	0.58 (0.29,1.18)	0.69 (0.34,1.38)	1.02 (0.44,2.36)	0.47 (0.19,1.19)	Piracetam	1.11 (0.44,2.78)	0.72 (0.36,1.43)	0.54 (0.27,1.05)	0.60 (0.22,1.65)	0.44 (0.22,0.89)	0.56 (0.29,1.07)	0.51 (0.26,0.98)	0.68 (0.35,1.31)	0.72 (0.38,1.34)	0.85 (0.45,1.62)
0.49 (0.23,1.04)	0.87 (0.41,1.85)	0.64 (0.25,1.67)	0.78 (0.23,2.65)	0.57 (0.30,1.08)	0.53 (0.25,1.11)	0.62 (0.30,1.30)	0.92 (0.39,2.21)	0.43 (0.17,1.11)	0.90 (0.36,2.27)	Indobufen	0.65 (0.31,1.34)	0.48 (0.24,0.99)	0.54 (0.19,1.53)	0.39 (0.19,0.83)	0.50 (0.25,1.01)	0.46 (0.23,0.93)	0.61 (0.30,1.23)	0.65 (0.33,1.27)	0.77 (0.39,1.53)
0.76 (0.52,1.10)	1.34 (0.89,2.02)	0.99 (0.49,2.01)	1.20 (0.40,3.59)	0.88 (0.63,1.23)	0.81 (0.56,1.17)	0.96 (0.67,1.37)	1.42 (0.77,2.62)	0.66 (0.32,1.35)	1.39 (0.70,2.76)	1.54 (0.74,3.19)	Dipyridamole	0.74 (0.55,1.02)	0.84 (0.37,1.89)	0.61 (0.42,0.88)	0.78 (0.59,1.01)	0.71 (0.53,0.94)	0.94 (0.72,1.23)	1.00 (0.75,1.32)	1.19 (0.92,1.54)
1.02 (0.72,1.45)	1.80 (1.22,2.67)	1.33 (0.70,2.51)	1.62 (0.55,4.79)	1.18 (0.86,1.61)	1.09 (0.77,1.53)	1.29 (0.93,1.79)	1.91 (1.05,3.47)	0.89 (0.44,1.80)	1.87 (0.96,3.66)	2.07 (1.01,4.23)	1.34 (0.99,1.83)	Clopidogrel	1.12 (0.51,2.49)	0.82 (0.58,1.16)	1.04 (0.85,1.27)	0.95 (0.77,1.17)	1.26 (1.01,1.59)	1.34 (1.05,1.71)	1.60 (1.26,2.02)
0.91 (0.40,2.05)	1.61 (0.69,3.76)	1.18 (0.43,3.28)	1.44 (0.38,5.40)	1.05 (0.47,2.38)	0.97 (0.43,2.19)	1.15 (0.51,2.57)	1.70 (0.65,4.45)	0.79 (0.28,2.22)	1.67 (0.61,4.57)	1.85 (0.65,5.22)	1.20 (0.53,2.70)	0.89 (0.40,1.97)	Cilostazol+Aspirin	0.73 (0.32,1.65)	0.93 (0.42,2.05)	0.85 (0.39,1.83)	1.13 (0.52,2.44)	1.19 (0.54,2.63)	1.42 (0.65,3.14)
1.24 (0.86,1.81)	2.21 (1.41,3.46)	1.63 (0.79,3.36)	1.98 (0.65,6.00)	1.45 (0.98,2.12)	1.33 (0.93,1.92)	1.57 (1.11,2.24)	2.34 (1.24,4.42)	1.09 (0.52,2.28)	2.29 (1.13,4.64)	2.54 (1.20,5.37)	1.65 (1.13,2.39)	1.22 (0.86,1.73)	1.37 (0.61,3.11)	Cilostazol	1.28 (0.92,1.77)	1.16 (0.86,1.57)	1.55 (1.19,2.01)	1.64 (1.18,2.29)	1.96 (1.42,2.70)
0.98 (0.70,1.36)	1.73 (1.21,2.48)	1.28 (0.65,2.49)	1.55 (0.53,4.55)	1.13 (0.86,1.49)	1.05 (0.76,1.45)	1.23 (0.91,1.68)	1.83 (1.03,3.27)	0.85 (0.43,1.70)	1.79 (0.93,3.45)	1.99 (0.99,4.00)	1.29 (0.99,1.68)	0.96 (0.79,1.17)	1.08 (0.49,2.38)	0.78 (0.56,1.09)	Dipyridamole+Aspirin	0.91 (0.74,1.12)	1.21 (1.00,1.48)	1.29 (1.06,1.56)	1.53 (1.29,1.83)
1.07 (0.79,1.46)	1.90 (1.31,2.76)	1.40 (0.72,2.74)	1.71 (0.58,5.01)	1.25 (0.94,1.66)	1.15 (0.85,1.55)	1.36 (1.02,1.80)	2.01 (1.12,3.61)	0.94 (0.47,1.87)	1.97 (1.02,3.81)	2.18 (1.08,4.41)	1.42 (1.06,1.89)	1.05 (0.85,1.30)	1.18 (0.55,2.56)	0.86 (0.64,1.17)	1.10 (0.89,1.36)	Clopidogrel+Aspirin	1.33 (1.14,1.56)	1.41 (1.15,1.74)	1.68 (1.38,2.06)
0.80 (0.62,1.05)	1.43 (0.99,2.05)	1.05 (0.53,2.07)	1.28 (0.44,3.76)	0.93 (0.71,1.24)	0.86 (0.67,1.11)	1.02 (0.80,1.29)	1.51 (0.84,2.70)	0.70 (0.35,1.40)	1.48 (0.77,2.85)	1.64 (0.81,3.30)	1.06 (0.81,1.39)	0.79 (0.63,0.99)	0.89 (0.41,1.92)	0.65 (0.50,0.84)	0.82 (0.68,1.00)	0.75 (0.64,0.88)	Aspirin≤150 mg	1.06 (0.86,1.30)	1.26 (1.05,1.52)
0.76 (0.54,1.06)	1.35 (0.96,1.90)	0.99 (0.50,1.96)	1.21 (0.42,3.49)	0.88 (0.72,1.09)	0.81 (0.59,1.13)	0.96 (0.70,1.31)	1.43 (0.82,2.49)	0.66 (0.34,1.29)	1.40 (0.75,2.61)	1.55 (0.79,3.04)	1.00 (0.76,1.33)	0.75 (0.58,0.95)	0.84 (0.38,1.85)	0.61 (0.44,0.85)	0.78 (0.64,0.95)	0.71 (0.58,0.87)	0.94 (0.77,1.16)	Aspirin>150 mg	1.19 (1.04,1.37)
0.64 (0.46,0.88)	1.13 (0.83,1.54)	0.83 (0.42,1.64)	1.01 (0.35,2.94)	0.74 (0.59,0.93)	0.68 (0.50,0.93)	0.81 (0.60,1.09)	1.20 (0.69,2.08)	0.56 (0.28,1.09)	1.17 (0.62,2.22)	1.30 (0.65,2.57)	0.84 (0.65,1.09)	0.63 (0.49,0.79)	0.70 (0.32,1.55)	0.51 (0.37,0.71)	0.65 (0.55,0.78)	0.59 (0.48,0.73)	0.79 (0.66,0.95)	0.84 (0.73,0.96)	Placebo/No trt
Sensitivity analysis
Studies at low risk of bias (n=24)
Ticagrelor+Aspirin	1.67 (1.21,2.30)	1.00 (0.76,1.33)	1.07 (0.87,1.33)	1.27 (1.05,1.53)	1.68 (0.95,2.96)	0.78 (0.40,1.54)	1.24 (0.97,1.60)	0.89 (0.71,1.11)	1.28 (0.08,20.87)	0.82 (0.62,1.08)	0.90 (0.72,1.12)	0.89 (0.72,1.09)	1.24 (1.06,1.46)	1.12 (0.88,1.43)	1.48 (1.18,1.85)
0.60 (0.43,0.83)	Vorapaxar	0.60 (0.45,0.81)	0.64 (0.47,0.88)	0.76 (0.56,1.02)	1.01 (0.57,1.78)	0.47 (0.24,0.93)	0.74 (0.56,1.00)	0.53 (0.41,0.70)	0.77 (0.05,12.62)	0.49 (0.34,0.70)	0.54 (0.41,0.71)	0.53 (0.40,0.70)	0.75 (0.57,0.98)	0.67 (0.52,0.88)	0.89 (0.70,1.11)
1.00 (0.75,1.32)	1.67 (1.24,2.25)	Ticlopidine	1.07 (0.82,1.40)	1.26 (0.98,1.62)	1.68 (0.97,2.89)	0.78 (0.40,1.51)	1.24 (0.96,1.60)	0.89 (0.71,1.11)	1.28 (0.08,20.93)	0.81 (0.59,1.13)	0.90 (0.72,1.12)	0.88 (0.71,1.10)	1.24 (0.99,1.56)	1.12 (0.96,1.32)	1.48 (1.22,1.79)
0.93 (0.75,1.16)	1.56 (1.14,2.12)	0.94 (0.71,1.22)	Ticagrelor	1.18 (0.99,1.40)	1.57 (0.90,2.74)	0.73 (0.37,1.43)	1.16 (0.92,1.47)	0.83 (0.68,1.02)	1.20 (0.07,19.46)	0.76 (0.58,1.00)	0.84 (0.69,1.03)	0.83 (0.68,1.00)	1.16 (1.01,1.34)	1.05 (0.84,1.32)	1.38 (1.12,1.70)
0.79 (0.65,0.96)	1.32 (0.98,1.77)	0.79 (0.62,1.02)	0.85 (0.71,1.01)	Terutroban	1.33 (0.76,2.30)	0.62 (0.32,1.20)	0.98 (0.79,1.22)	0.70 (0.59,0.85)	1.01 (0.06,16.45)	0.64 (0.50,0.83)	0.71 (0.59,0.85)	0.70 (0.60,0.82)	0.98 (0.89,1.09)	0.89 (0.72,1.09)	1.17 (0.97,1.41)
0.60 (0.34,1.05)	0.99 (0.56,1.76)	0.60 (0.35,1.03)	0.64 (0.36,1.12)	0.75 (0.43,1.31)	Sulfinpyrazone	0.46 (0.23,0.92)	0.74 (0.43,1.29)	0.53 (0.31,0.91)	0.76 (0.04,13.04)	0.49 (0.27,0.88)	0.54 (0.31,0.92)	0.53 (0.31,0.91)	0.74 (0.43,1.27)	0.67 (0.40,1.13)	0.88 (0.52,1.49)
1.28 (0.65,2.53)	2.14 (1.08,4.24)	1.29 (0.66,2.49)	1.37 (0.70,2.70)	1.62 (0.83,3.16)	2.15 (1.09,4.26)	Sulfinpyrazone+Aspirin	1.59 (0.82,3.11)	1.14 (0.59,2.21)	1.64 (0.09,28.77)	1.05 (0.52,2.10)	1.16 (0.60,2.23)	1.14 (0.59,2.19)	1.60 (0.82,3.08)	1.44 (0.76,2.75)	1.90 (0.99,3.61)
0.80 (0.63,1.03)	1.34 (1.00,1.80)	0.81 (0.62,1.04)	0.86 (0.68,1.09)	1.02 (0.82,1.26)	1.35 (0.78,2.35)	0.63 (0.32,1.22)	Dipyridamole	0.72 (0.59,0.88)	1.03 (0.06,16.82)	0.66 (0.49,0.89)	0.73 (0.60,0.88)	0.71 (0.58,0.87)	1.00 (0.83,1.21)	0.90 (0.73,1.12)	1.19 (0.99,1.43)
1.12 (0.90,1.40)	1.87 (1.42,2.46)	1.12 (0.90,1.41)	1.20 (0.98,1.48)	1.42 (1.18,1.71)	1.88 (1.10,3.23)	0.87 (0.45,1.69)	1.39 (1.14,1.70)	Clopidogrel	1.44 (0.09,23.41)	0.92 (0.69,1.21)	1.01 (0.92,1.11)	0.99 (0.87,1.13)	1.40 (1.20,1.63)	1.26 (1.06,1.50)	1.66 (1.43,1.93)
0.78 (0.05,12.71)	1.30 (0.08,21.40)	0.78 (0.05,12.79)	0.84 (0.05,13.60)	0.99 (0.06,16.03)	1.31 (0.08,22.37)	0.61 (0.03,10.65)	0.97 (0.06,15.82)	0.70 (0.04,11.32)	Cilostazol+Aspirin	0.64 (0.04,10.42)	0.70 (0.04,11.45)	0.69 (0.04,11.23)	0.97 (0.06,15.73)	0.88 (0.05,14.30)	1.15 (0.07,18.78)
1.23 (0.92,1.63)	2.05 (1.43,2.94)	1.23 (0.89,1.70)	1.31 (1.00,1.72)	1.55 (1.21,2.00)	2.06 (1.14,3.71)	0.96 (0.48,1.92)	1.52 (1.13,2.06)	1.09 (0.83,1.44)	1.57 (0.10,25.71)	Cilostazol	1.11 (0.84,1.46)	1.09 (0.83,1.41)	1.52 (1.21,1.92)	1.38 (1.03,1.85)	1.81 (1.37,2.40)
1.11 (0.89,1.38)	1.85 (1.42,2.41)	1.11 (0.89,1.38)	1.19 (0.97,1.46)	1.40 (1.17,1.68)	1.86 (1.09,3.18)	0.86 (0.45,1.66)	1.38 (1.14,1.66)	0.99 (0.90,1.08)	1.42 (0.09,23.13)	0.90 (0.69,1.19)	Dipyridamole+Aspirin	0.98 (0.86,1.13)	1.38 (1.19,1.60)	1.25 (1.06,1.47)	1.64 (1.43,1.88)
1.13 (0.92,1.39)	1.88 (1.43,2.49)	1.13 (0.91,1.41)	1.21 (1.00,1.46)	1.43 (1.22,1.68)	1.90 (1.10,3.25)	0.88 (0.46,1.70)	1.40 (1.15,1.72)	1.01 (0.88,1.15)	1.45 (0.09,23.53)	0.92 (0.71,1.20)	1.02 (0.89,1.17)	Clopidogrel+Aspirin	1.40 (1.24,1.59)	1.27 (1.07,1.50)	1.67 (1.43,1.95)
0.80 (0.68,0.94)	1.34 (1.02,1.77)	0.81 (0.64,1.01)	0.86 (0.75,0.99)	1.02 (0.92,1.12)	1.35 (0.78,2.32)	0.63 (0.32,1.21)	1.00 (0.83,1.21)	0.72 (0.61,0.84)	1.03 (0.06,16.70)	0.66 (0.52,0.83)	0.73 (0.62,0.84)	0.71 (0.63,0.81)	Aspirin<=150mg	0.90 (0.76,1.08)	1.19 (1.02,1.39)
0.89 (0.70,1.13)	1.48 (1.14,1.94)	0.89 (0.76,1.05)	0.95 (0.76,1.20)	1.13 (0.92,1.38)	1.49 (0.88,2.52)	0.69 (0.36,1.32)	1.11 (0.89,1.37)	0.79 (0.67,0.94)	1.14 (0.07,18.58)	0.73 (0.54,0.97)	0.80 (0.68,0.94)	0.79 (0.67,0.93)	1.11 (0.92,1.32)	Aspirin>150mg	1.31 (1.15,1.51)
0.68 (0.54,0.85)	1.13 (0.90,1.42)	0.68 (0.56,0.82)	0.72 (0.59,0.89)	0.86 (0.71,1.03)	1.14 (0.67,1.92)	0.53 (0.28,1.01)	0.84 (0.70,1.01)	0.60 (0.52,0.70)	0.87 (0.05,14.11)	0.55 (0.42,0.73)	0.61 (0.53,0.70)	0.60 (0.51,0.70)	0.84 (0.72,0.98)	0.76 (0.66,0.87)	Placebo/Notrt
Studies that have used neuroimaging (n=24)
Ticagrelor+Aspirin	1.49 (0.54,4.15)	1.25 (0.52,3.01)	1.07 (0.54,2.14)	1.27 (0.64,2.51)	1.79 (0.61,5.22)	2.18 (0.68,7.02)	1.12 (0.56,2.23)	1.08 (0.41,2.85)	0.80 (0.43,1.47)	1.36 (0.68,2.73)	0.91 (0.50,1.65)	1.24 (0.76,2.04)	1.28 (0.59,2.76)	1.63 (0.69,3.84)
0.67 (0.24,1.87)	Triflusal	0.84 (0.28,2.48)	0.72 (0.26,1.99)	0.85 (0.31,2.34)	1.20 (0.34,4.18)	1.46 (0.39,5.54)	0.75 (0.35,1.61)	0.72 (0.22,2.39)	0.53 (0.20,1.41)	0.91 (0.38,2.17)	0.61 (0.26,1.46)	0.83 (0.34,2.05)	0.86 (0.32,2.33)	1.10 (0.38,3.19)
0.80 (0.33,1.94)	1.20 (0.40,3.56)	Ticlopidine	0.86 (0.36,2.07)	1.02 (0.42,2.43)	1.43 (0.60,3.43)	1.75 (0.82,3.77)	0.90 (0.41,1.97)	0.87 (0.30,2.51)	0.64 (0.28,1.45)	1.09 (0.48,2.46)	0.73 (0.38,1.42)	1.00 (0.48,2.08)	1.03 (0.66,1.60)	1.31 (0.83,2.07)
0.93 (0.47,1.86)	1.39 (0.50,3.86)	1.16 (0.48,2.80)	Ticagrelor	1.18 (0.60,2.33)	1.67 (0.57,4.86)	2.04 (0.64,6.53)	1.05 (0.53,2.07)	1.01 (0.38,2.65)	0.74 (0.40,1.37)	1.27 (0.63,2.53)	0.85 (0.47,1.53)	1.16 (0.71,1.89)	1.19 (0.56,2.56)	1.52 (0.65,3.58)
0.79 (0.40,1.57)	1.18 (0.43,3.25)	0.98 (0.41,2.36)	0.85 (0.43,1.67)	Terutroban	1.41 (0.49,4.10)	1.73 (0.54,5.51)	0.89 (0.45,1.74)	0.85 (0.33,2.23)	0.63 (0.34,1.15)	1.07 (0.54,2.13)	0.72 (0.40,1.28)	0.98 (0.61,1.58)	1.01 (0.47,2.16)	1.29 (0.55,3.01)
0.56 (0.19,1.64)	0.83 (0.24,2.91)	0.70 (0.29,1.67)	0.60 (0.21,1.75)	0.71 (0.24,2.05)	Piracetam	1.22 (0.38,3.90)	0.63 (0.23,1.69)	0.60 (0.18,2.06)	0.45 (0.16,1.24)	0.76 (0.28,2.10)	0.51 (0.21,1.26)	0.70 (0.27,1.81)	0.72 (0.34,1.52)	0.91 (0.39,2.13)
0.46 (0.14,1.47)	0.68 (0.18,2.58)	0.57 (0.27,1.22)	0.49 (0.15,1.57)	0.58 (0.18,1.85)	0.82 (0.26,2.61)	Indobufen	0.51 (0.17,1.53)	0.49 (0.13,1.83)	0.36 (0.12,1.12)	0.62 (0.20,1.90)	0.42 (0.15,1.15)	0.57 (0.20,1.64)	0.59 (0.24,1.42)	0.75 (0.31,1.82)
0.89 (0.45,1.77)	1.33 (0.62,2.84)	1.11 (0.51,2.42)	0.95 (0.48,1.89)	1.13 (0.57,2.21)	1.59 (0.59,4.29)	1.95 (0.65,5.80)	Clopidogrel	0.96 (0.38,2.42)	0.71 (0.39,1.30)	1.21 (0.79,1.85)	0.81 (0.53,1.25)	1.11 (0.69,1.79)	1.14 (0.60,2.18)	1.45 (0.69,3.08)
0.93 (0.35,2.44)	1.38 (0.42,4.55)	1.15 (0.40,3.34)	0.99 (0.38,2.61)	1.17 (0.45,3.07)	1.65 (0.48,5.64)	2.02 (0.55,7.49)	1.04 (0.41,2.61)	Cilostazol+Aspirin	0.74 (0.30,1.84)	1.26 (0.49,3.24)	0.84 (0.37,1.94)	1.15 (0.50,2.66)	1.19 (0.45,3.13)	1.51 (0.53,4.29)
1.26 (0.68,2.32)	1.87 (0.71,4.94)	1.56 (0.69,3.55)	1.35 (0.73,2.47)	1.59 (0.87,2.90)	2.24 (0.81,6.24)	2.74 (0.89,8.42)	1.41 (0.77,2.58)	1.36 (0.54,3.38)	Cilostazol	1.70 (0.92,3.16)	1.15 (0.70,1.87)	1.56 (1.08,2.26)	1.61 (0.80,3.22)	2.05 (0.93,4.53)
0.74 (0.37,1.48)	1.10 (0.46,2.62)	0.92 (0.41,2.07)	0.79 (0.39,1.58)	0.93 (0.47,1.85)	1.32 (0.48,3.63)	1.61 (0.53,4.92)	0.83 (0.54,1.26)	0.80 (0.31,2.05)	0.59 (0.32,1.09)	Dipyridamole+Aspirin	0.67 (0.40,1.12)	0.92 (0.56,1.50)	0.94 (0.48,1.87)	1.20 (0.55,2.64)
1.10 (0.61,1.98)	1.63 (0.68,3.92)	1.37 (0.70,2.65)	1.17 (0.65,2.11)	1.39 (0.78,2.47)	1.96 (0.79,4.84)	2.39 (0.87,6.59)	1.23 (0.80,1.89)	1.18 (0.52,2.72)	0.87 (0.53,1.43)	1.49 (0.89,2.49)	Clopidogrel+Aspirin	1.36 (0.98,1.89)	1.40 (0.85,2.33)	1.79 (0.95,3.36)
0.80 (0.49,1.32)	1.20 (0.49,2.94)	1.00 (0.48,2.08)	0.86 (0.53,1.40)	1.02 (0.63,1.64)	1.44 (0.55,3.72)	1.76 (0.61,5.06)	0.90 (0.56,1.45)	0.87 (0.38,2.00)	0.64 (0.44,0.92)	1.09 (0.67,1.79)	0.73 (0.53,1.02)	Aspirin<=150mg	1.03 (0.57,1.85)	1.31 (0.65,2.64)
0.78 (0.36,1.68)	1.16 (0.43,3.16)	0.97 (0.62,1.52)	0.84 (0.39,1.80)	0.99 (0.46,2.11)	1.40 (0.66,2.95)	1.71 (0.70,4.13)	0.88 (0.46,1.68)	0.84 (0.32,2.23)	0.62 (0.31,1.25)	1.06 (0.53,2.11)	0.71 (0.43,1.18)	0.97 (0.54,1.75)	Aspirin>150mg	1.28 (0.86,1.88)
0.61 (0.26,1.44)	0.91 (0.31,2.66)	0.76 (0.48,1.20)	0.66 (0.28,1.54)	0.77 (0.33,1.81)	1.09 (0.47,2.55)	1.34 (0.55,3.26)	0.69 (0.32,1.46)	0.66 (0.23,1.88)	0.49 (0.22,1.08)	0.83 (0.38,1.83)	0.56 (0.30,1.05)	0.76 (0.38,1.54)	0.78 (0.53,1.16)	Placebo/Notrt

## Sheet: All-cause mortality
Main analysis (n=42)
Ticagrelor+Aspirin	0.95 (0.50,1.80)	0.72 (0.37,1.41)	0.68 (0.38,1.22)	0.89 (0.47,1.69)	0.76 (0.44,1.32)	0.73 (0.29,1.83)	0.51 (0.18,1.38)	0.93 (0.30,2.87)	1.52 (0.61,3.79)	0.73 (0.42,1.30)	0.73 (0.41,1.27)	0.51 (0.08,3.39)	0.68 (0.36,1.30)	0.68 (0.39,1.18)	0.78 (0.45,1.37)	0.75 (0.45,1.27)	0.68 (0.39,1.19)	0.80 (0.46,1.38)
1.06 (0.56,2.00)	Vorapaxar	0.76 (0.46,1.27)	0.72 (0.48,1.07)	0.94 (0.55,1.59)	0.80 (0.53,1.22)	0.77 (0.34,1.73)	0.53 (0.21,1.32)	0.98 (0.35,2.78)	1.60 (0.71,3.60)	0.77 (0.52,1.16)	0.77 (0.52,1.14)	0.54 (0.08,3.44)	0.72 (0.42,1.22)	0.72 (0.50,1.04)	0.83 (0.56,1.23)	0.79 (0.55,1.16)	0.72 (0.51,1.03)	0.84 (0.60,1.17)
1.38 (0.71,2.69)	1.31 (0.79,2.18)	Triflusal	0.94 (0.62,1.44)	1.23 (0.70,2.15)	1.05 (0.67,1.66)	1.00 (0.44,2.30)	0.70 (0.28,1.76)	1.29 (0.45,3.66)	2.10 (0.92,4.78)	1.01 (0.65,1.58)	1.00 (0.65,1.55)	0.70 (0.11,4.54)	0.94 (0.54,1.65)	0.94 (0.63,1.41)	1.08 (0.70,1.67)	1.04 (0.69,1.58)	0.95 (0.66,1.36)	1.10 (0.75,1.62)
1.47 (0.82,2.64)	1.39 (0.93,2.08)	1.06 (0.70,1.63)	Ticlopidine	1.30 (0.82,2.07)	1.12 (0.81,1.55)	1.07 (0.49,2.31)	0.74 (0.31,1.77)	1.37 (0.51,3.72)	2.23 (1.10,4.52)	1.08 (0.79,1.47)	1.07 (0.80,1.42)	0.75 (0.12,4.70)	1.00 (0.63,1.59)	1.00 (0.77,1.30)	1.15 (0.87,1.53)	1.11 (0.85,1.45)	1.01 (0.82,1.23)	1.17 (0.94,1.47)
1.13 (0.59,2.14)	1.07 (0.63,1.82)	0.82 (0.46,1.43)	0.77 (0.48,1.22)	Ticagrelor	0.86 (0.56,1.31)	0.82 (0.35,1.92)	0.57 (0.22,1.46)	1.05 (0.36,3.05)	1.71 (0.74,3.98)	0.83 (0.53,1.29)	0.82 (0.53,1.26)	0.57 (0.09,3.69)	0.77 (0.45,1.32)	0.77 (0.51,1.16)	0.88 (0.57,1.36)	0.85 (0.58,1.24)	0.77 (0.50,1.18)	0.90 (0.59,1.37)
1.31 (0.76,2.28)	1.24 (0.82,1.89)	0.95 (0.60,1.50)	0.89 (0.65,1.23)	1.16 (0.77,1.77)	Terutroban	0.95 (0.44,2.09)	0.66 (0.28,1.60)	1.22 (0.44,3.37)	1.99 (0.92,4.33)	0.96 (0.72,1.29)	0.95 (0.72,1.26)	0.67 (0.11,4.17)	0.90 (0.58,1.37)	0.89 (0.70,1.15)	1.03 (0.78,1.36)	0.99 (0.82,1.19)	0.90 (0.69,1.17)	1.05 (0.82,1.35)
1.38 (0.55,3.46)	1.30 (0.58,2.95)	1.00 (0.43,2.29)	0.94 (0.43,2.02)	1.22 (0.52,2.86)	1.05 (0.48,2.30)	Sulfinpyrazone	0.70 (0.27,1.77)	1.28 (0.38,4.39)	2.09 (0.74,5.94)	1.01 (0.46,2.20)	1.00 (0.46,2.16)	0.70 (0.10,5.03)	0.94 (0.40,2.20)	0.94 (0.44,2.00)	1.08 (0.50,2.33)	1.04 (0.48,2.22)	0.94 (0.45,1.99)	1.10 (0.52,2.31)
1.98 (0.72,5.41)	1.88 (0.76,4.65)	1.43 (0.57,3.60)	1.35 (0.56,3.21)	1.76 (0.69,4.50)	1.51 (0.62,3.64)	1.44 (0.56,3.66)	Sulfinpyrazone+Aspirin	1.85 (0.51,6.72)	3.01 (0.98,9.20)	1.45 (0.61,3.48)	1.44 (0.60,3.43)	1.00 (0.13,7.53)	1.35 (0.53,3.46)	1.35 (0.57,3.18)	1.55 (0.65,3.70)	1.49 (0.63,3.53)	1.35 (0.58,3.16)	1.58 (0.68,3.68)
1.07 (0.35,3.30)	1.02 (0.36,2.87)	0.78 (0.27,2.20)	0.73 (0.27,1.98)	0.95 (0.33,2.76)	0.82 (0.30,2.25)	0.78 (0.23,2.66)	0.54 (0.15,1.97)	Piracetam	1.63 (0.48,5.53)	0.79 (0.29,2.16)	0.78 (0.29,2.12)	0.54 (0.07,4.34)	0.73 (0.25,2.12)	0.73 (0.27,1.97)	0.84 (0.31,2.29)	0.81 (0.30,2.19)	0.73 (0.28,1.95)	0.86 (0.32,2.29)
0.66 (0.26,1.64)	0.62 (0.28,1.40)	0.48 (0.21,1.08)	0.45 (0.22,0.91)	0.58 (0.25,1.36)	0.50 (0.23,1.09)	0.48 (0.17,1.36)	0.33 (0.11,1.02)	0.61 (0.18,2.08)	Indobufen	0.48 (0.22,1.04)	0.48 (0.22,1.02)	0.33 (0.05,2.40)	0.45 (0.19,1.04)	0.45 (0.21,0.95)	0.52 (0.24,1.10)	0.50 (0.23,1.05)	0.45 (0.22,0.94)	0.53 (0.25,1.10)
1.36 (0.77,2.41)	1.29 (0.86,1.93)	0.99 (0.63,1.54)	0.93 (0.68,1.27)	1.21 (0.78,1.89)	1.04 (0.77,1.39)	0.99 (0.46,2.15)	0.69 (0.29,1.65)	1.27 (0.46,3.48)	2.07 (0.96,4.47)	Dipyridamole	0.99 (0.76,1.30)	0.69 (0.11,4.34)	0.93 (0.60,1.45)	0.93 (0.74,1.17)	1.07 (0.81,1.41)	1.03 (0.81,1.30)	0.93 (0.73,1.20)	1.09 (0.87,1.37)
1.38 (0.79,2.41)	1.30 (0.88,1.93)	1.00 (0.65,1.53)	0.94 (0.70,1.25)	1.22 (0.79,1.88)	1.05 (0.79,1.38)	1.00 (0.46,2.16)	0.70 (0.29,1.66)	1.28 (0.47,3.49)	2.09 (0.98,4.47)	1.01 (0.77,1.32)	Clopidogrel	0.70 (0.11,4.35)	0.94 (0.61,1.45)	0.94 (0.79,1.11)	1.08 (0.89,1.31)	1.04 (0.84,1.28)	0.94 (0.76,1.18)	1.10 (0.89,1.36)
1.97 (0.30,13.16)	1.87 (0.29,12.00)	1.43 (0.22,9.24)	1.34 (0.21,8.44)	1.75 (0.27,11.28)	1.50 (0.24,9.40)	1.43 (0.20,10.31)	1.00 (0.13,7.47)	1.84 (0.23,14.64)	2.99 (0.42,21.48)	1.45 (0.23,9.08)	1.43 (0.23,8.93)	Cilostazol+Aspirin	1.35 (0.21,8.69)	1.34 (0.22,8.36)	1.54 (0.25,9.57)	1.48 (0.24,9.22)	1.35 (0.22,8.42)	1.57 (0.25,9.82)
1.47 (0.77,2.80)	1.39 (0.82,2.36)	1.06 (0.61,1.86)	1.00 (0.63,1.58)	1.30 (0.76,2.23)	1.12 (0.73,1.71)	1.06 (0.46,2.49)	0.74 (0.29,1.89)	1.37 (0.47,3.96)	2.23 (0.96,5.16)	1.07 (0.69,1.68)	1.06 (0.69,1.64)	0.74 (0.12,4.80)	Cilostazol	1.00 (0.66,1.51)	1.15 (0.74,1.77)	1.10 (0.75,1.62)	1.00 (0.66,1.53)	1.17 (0.78,1.77)
1.47 (0.85,2.54)	1.39 (0.96,2.01)	1.06 (0.71,1.59)	1.00 (0.77,1.30)	1.30 (0.86,1.97)	1.12 (0.87,1.43)	1.07 (0.50,2.28)	0.74 (0.31,1.75)	1.37 (0.51,3.70)	2.23 (1.05,4.73)	1.08 (0.86,1.35)	1.07 (0.90,1.26)	0.75 (0.12,4.64)	1.00 (0.66,1.52)	Dipyridamole+Aspirin	1.15 (0.93,1.42)	1.11 (0.93,1.31)	1.01 (0.84,1.20)	1.17 (1.00,1.37)
1.28 (0.73,2.24)	1.21 (0.81,1.80)	0.92 (0.60,1.42)	0.87 (0.65,1.15)	1.13 (0.74,1.75)	0.97 (0.74,1.28)	0.93 (0.43,2.01)	0.65 (0.27,1.54)	1.19 (0.44,3.24)	1.94 (0.91,4.15)	0.94 (0.71,1.24)	0.93 (0.76,1.13)	0.65 (0.10,4.01)	0.87 (0.56,1.35)	0.87 (0.70,1.07)	Clopidogrel+Aspirin	0.96 (0.78,1.19)	0.87 (0.70,1.09)	1.02 (0.82,1.27)
1.33 (0.79,2.23)	1.26 (0.87,1.83)	0.96 (0.63,1.46)	0.90 (0.69,1.18)	1.18 (0.81,1.72)	1.01 (0.84,1.21)	0.96 (0.45,2.07)	0.67 (0.28,1.59)	1.24 (0.46,3.35)	2.02 (0.95,4.29)	0.97 (0.77,1.23)	0.96 (0.78,1.19)	0.67 (0.11,4.18)	0.91 (0.62,1.33)	0.90 (0.76,1.07)	1.04 (0.84,1.28)	Aspirin≤150 mg	0.91 (0.75,1.11)	1.06 (0.89,1.26)
1.46 (0.84,2.55)	1.38 (0.97,1.97)	1.06 (0.73,1.52)	0.99 (0.81,1.22)	1.30 (0.85,1.98)	1.11 (0.85,1.45)	1.06 (0.50,2.24)	0.74 (0.32,1.72)	1.36 (0.51,3.62)	2.22 (1.07,4.62)	1.07 (0.83,1.38)	1.06 (0.85,1.32)	0.74 (0.12,4.62)	1.00 (0.65,1.52)	0.99 (0.83,1.19)	1.14 (0.92,1.42)	1.10 (0.90,1.34)	Aspirin>150 mg	1.17 (1.03,1.32)
1.25 (0.72,2.16)	1.19 (0.85,1.65)	0.91 (0.62,1.33)	0.85 (0.68,1.06)	1.11 (0.73,1.68)	0.95 (0.74,1.23)	0.91 (0.43,1.91)	0.63 (0.27,1.47)	1.17 (0.44,3.12)	1.90 (0.91,3.98)	0.92 (0.73,1.15)	0.91 (0.74,1.12)	0.64 (0.10,3.96)	0.85 (0.57,1.29)	0.85 (0.73,1.00)	0.98 (0.79,1.22)	0.94 (0.79,1.12)	0.86 (0.76,0.97)	Placebo/No trt
Sensitivity analysis
Studies at low risk of bias (n=27)
Ticagrelor+Aspirin	1.03 (0.50,2.09)	0.79 (0.38,1.65)	0.76 (0.40,1.46)	0.89 (0.45,1.76)	0.76 (0.42,1.39)	0.80 (0.30,2.10)	0.55 (0.19,1.58)	0.78 (0.42,1.46)	0.85 (0.45,1.60)	0.78 (0.01,41.23)	0.72 (0.36,1.43)	0.76 (0.41,1.39)	0.96 (0.51,1.82)	0.75 (0.44,1.30)	0.76 (0.41,1.41)	0.87 (0.47,1.58)
0.97 (0.48,1.98)	Vorapaxar	0.77 (0.43,1.36)	0.74 (0.47,1.17)	0.86 (0.47,1.60)	0.74 (0.44,1.24)	0.78 (0.33,1.81)	0.54 (0.21,1.38)	0.76 (0.48,1.21)	0.83 (0.52,1.32)	0.75 (0.01,39.67)	0.70 (0.38,1.27)	0.74 (0.49,1.13)	0.94 (0.58,1.50)	0.73 (0.47,1.15)	0.74 (0.49,1.12)	0.84 (0.58,1.22)
1.26 (0.61,2.64)	1.30 (0.73,2.30)	Triflusal	0.96 (0.61,1.53)	1.12 (0.59,2.13)	0.96 (0.55,1.67)	1.01 (0.43,2.38)	0.70 (0.27,1.81)	0.99 (0.60,1.64)	1.07 (0.65,1.76)	0.98 (0.02,51.77)	0.91 (0.48,1.70)	0.96 (0.61,1.52)	1.22 (0.74,1.99)	0.95 (0.58,1.56)	0.96 (0.65,1.43)	1.09 (0.71,1.69)
1.31 (0.68,2.52)	1.35 (0.85,2.13)	1.04 (0.65,1.65)	Ticlopidine	1.16 (0.67,2.01)	1.00 (0.65,1.54)	1.05 (0.47,2.31)	0.73 (0.30,1.77)	1.03 (0.71,1.49)	1.11 (0.79,1.58)	1.02 (0.02,52.96)	0.94 (0.56,1.59)	1.00 (0.73,1.35)	1.26 (0.89,1.78)	0.99 (0.69,1.41)	1.00 (0.79,1.26)	1.14 (0.87,1.48)
1.13 (0.57,2.24)	1.16 (0.63,2.14)	0.89 (0.47,1.70)	0.86 (0.50,1.48)	Ticagrelor	0.86 (0.53,1.39)	0.90 (0.36,2.21)	0.62 (0.23,1.68)	0.88 (0.53,1.47)	0.96 (0.57,1.62)	0.87 (0.02,45.75)	0.81 (0.45,1.46)	0.86 (0.52,1.40)	1.08 (0.64,1.84)	0.85 (0.56,1.29)	0.86 (0.52,1.43)	0.98 (0.60,1.59)
1.31 (0.72,2.40)	1.35 (0.80,2.26)	1.04 (0.60,1.80)	1.00 (0.65,1.54)	1.16 (0.72,1.89)	Terutroban	1.05 (0.45,2.42)	0.73 (0.29,1.84)	1.03 (0.70,1.52)	1.11 (0.74,1.67)	1.02 (0.02,52.55)	0.94 (0.58,1.53)	1.00 (0.70,1.43)	1.26 (0.84,1.90)	0.99 (0.77,1.27)	1.00 (0.68,1.47)	1.14 (0.79,1.63)
1.26 (0.48,3.31)	1.29 (0.55,3.01)	0.99 (0.42,2.35)	0.96 (0.43,2.11)	1.11 (0.45,2.74)	0.96 (0.41,2.21)	Sulfinpyrazone	0.70 (0.27,1.80)	0.98 (0.44,2.20)	1.07 (0.48,2.38)	0.97 (0.02,54.03)	0.90 (0.37,2.19)	0.95 (0.44,2.08)	1.21 (0.54,2.70)	0.95 (0.42,2.10)	0.96 (0.45,2.05)	1.09 (0.51,2.33)
1.81 (0.63,5.15)	1.85 (0.73,4.74)	1.43 (0.55,3.69)	1.37 (0.57,3.34)	1.60 (0.60,4.29)	1.37 (0.54,3.48)	1.44 (0.56,3.72)	Sulfinpyrazone+Aspirin	1.41 (0.57,3.48)	1.53 (0.62,3.76)	1.40 (0.02,79.24)	1.29 (0.49,3.43)	1.37 (0.57,3.30)	1.74 (0.71,4.26)	1.36 (0.56,3.33)	1.37 (0.58,3.26)	1.56 (0.66,3.70)
1.28 (0.69,2.39)	1.31 (0.82,2.10)	1.01 (0.61,1.68)	0.97 (0.67,1.42)	1.13 (0.68,1.89)	0.97 (0.66,1.44)	1.02 (0.45,2.29)	0.71 (0.29,1.75)	Dipyridamole	1.09 (0.77,1.54)	0.99 (0.02,51.36)	0.92 (0.56,1.51)	0.97 (0.73,1.29)	1.23 (0.85,1.77)	0.96 (0.71,1.30)	0.97 (0.71,1.34)	1.11 (0.84,1.47)
1.18 (0.63,2.22)	1.21 (0.76,1.93)	0.93 (0.57,1.53)	0.90 (0.63,1.27)	1.05 (0.62,1.77)	0.90 (0.60,1.35)	0.94 (0.42,2.09)	0.65 (0.27,1.60)	0.92 (0.65,1.30)	Clopidogrel	0.91 (0.02,47.41)	0.84 (0.51,1.40)	0.90 (0.71,1.12)	1.13 (0.88,1.45)	0.89 (0.64,1.22)	0.90 (0.67,1.19)	1.02 (0.77,1.35)
1.29 (0.02,68.57)	1.32 (0.03,69.61)	1.02 (0.02,53.83)	0.98 (0.02,51.09)	1.14 (0.02,59.86)	0.98 (0.02,50.68)	1.03 (0.02,56.99)	0.71 (0.01,40.44)	1.01 (0.02,52.20)	1.09 (0.02,56.75)	Cilostazol+Aspirin	0.92 (0.02,48.39)	0.98 (0.02,50.58)	1.24 (0.02,64.34)	0.97 (0.02,49.71)	0.98 (0.02,50.80)	1.12 (0.02,57.65)
1.39 (0.70,2.78)	1.43 (0.79,2.60)	1.10 (0.59,2.06)	1.06 (0.63,1.80)	1.24 (0.69,2.23)	1.06 (0.65,1.73)	1.11 (0.46,2.70)	0.77 (0.29,2.05)	1.09 (0.66,1.80)	1.18 (0.71,1.97)	1.08 (0.02,56.61)	Cilostazol	1.06 (0.66,1.70)	1.34 (0.80,2.24)	1.05 (0.69,1.59)	1.06 (0.65,1.73)	1.21 (0.76,1.92)
1.32 (0.72,2.41)	1.35 (0.89,2.06)	1.04 (0.66,1.64)	1.00 (0.74,1.36)	1.17 (0.72,1.91)	1.00 (0.70,1.44)	1.05 (0.48,2.29)	0.73 (0.30,1.75)	1.03 (0.78,1.36)	1.12 (0.89,1.40)	1.02 (0.02,52.72)	0.94 (0.59,1.51)	Dipyridamole+Aspirin	1.27 (0.96,1.67)	0.99 (0.76,1.29)	1.00 (0.80,1.26)	1.14 (0.94,1.39)
1.04 (0.55,1.97)	1.07 (0.67,1.72)	0.82 (0.50,1.35)	0.79 (0.56,1.12)	0.92 (0.54,1.56)	0.79 (0.53,1.19)	0.83 (0.37,1.85)	0.58 (0.23,1.42)	0.81 (0.56,1.17)	0.88 (0.69,1.13)	0.81 (0.02,41.85)	0.75 (0.45,1.24)	0.79 (0.60,1.04)	Clopidogrel+Aspirin	0.78 (0.57,1.08)	0.79 (0.60,1.05)	0.90 (0.67,1.21)
1.33 (0.77,2.29)	1.36 (0.87,2.15)	1.05 (0.64,1.72)	1.01 (0.71,1.44)	1.18 (0.78,1.78)	1.01 (0.79,1.30)	1.06 (0.48,2.35)	0.74 (0.30,1.80)	1.04 (0.77,1.40)	1.13 (0.82,1.55)	1.03 (0.02,52.73)	0.95 (0.63,1.45)	1.01 (0.78,1.31)	1.28 (0.92,1.77)	Aspirin≤150 mg	1.01 (0.76,1.35)	1.15 (0.89,1.49)
1.31 (0.71,2.44)	1.35 (0.89,2.04)	1.04 (0.70,1.54)	1.00 (0.79,1.26)	1.17 (0.70,1.94)	1.00 (0.68,1.47)	1.05 (0.49,2.25)	0.73 (0.31,1.73)	1.03 (0.75,1.41)	1.11 (0.84,1.48)	1.02 (0.02,52.72)	0.94 (0.58,1.53)	1.00 (0.80,1.25)	1.26 (0.96,1.67)	0.99 (0.74,1.32)	Aspirin>150 mg	1.14 (0.95,1.36)
1.16 (0.63,2.11)	1.19 (0.82,1.72)	0.91 (0.59,1.41)	0.88 (0.68,1.14)	1.02 (0.63,1.67)	0.88 (0.61,1.26)	0.92 (0.43,1.97)	0.64 (0.27,1.51)	0.90 (0.68,1.19)	0.98 (0.74,1.29)	0.90 (0.02,46.24)	0.83 (0.52,1.32)	0.88 (0.72,1.07)	1.11 (0.83,1.49)	0.87 (0.67,1.13)	0.88 (0.74,1.05)	Placebo/Notrt
Studies that have used neuroimaging (n=30)
Ticagrelor+Aspirin	0.57 (0.28,1.16)	0.59 (0.29,1.19)	0.89 (0.48,1.64)	0.76 (0.46,1.27)	0.72 (0.23,2.29)	1.32 (0.49,3.53)	0.72 (0.41,1.27)	0.50 (0.07,3.31)	0.65 (0.34,1.21)	0.69 (0.40,1.21)	0.76 (0.43,1.35)	0.75 (0.46,1.24)	0.53 (0.28,1.00)	0.58 (0.30,1.12)
1.76 (0.86,3.62)	Triflusal	1.04 (0.66,1.65)	1.56 (0.84,2.92)	1.34 (0.79,2.28)	1.27 (0.46,3.55)	2.32 (1.01,5.34)	1.27 (0.79,2.04)	0.88 (0.13,5.73)	1.14 (0.62,2.08)	1.22 (0.75,1.97)	1.34 (0.86,2.08)	1.33 (0.79,2.22)	0.93 (0.66,1.31)	1.02 (0.68,1.53)
1.69 (0.84,3.41)	0.96 (0.61,1.52)	Ticlopidine	1.50 (0.82,2.74)	1.29 (0.78,2.13)	1.22 (0.44,3.38)	2.23 (1.12,4.46)	1.22 (0.78,1.91)	0.84 (0.13,5.46)	1.09 (0.62,1.94)	1.17 (0.74,1.85)	1.29 (0.85,1.95)	1.27 (0.78,2.08)	0.90 (0.66,1.23)	0.98 (0.73,1.32)
1.13 (0.61,2.08)	0.64 (0.34,1.20)	0.67 (0.36,1.22)	Ticagrelor	0.86 (0.59,1.24)	0.81 (0.27,2.45)	1.49 (0.59,3.72)	0.81 (0.52,1.26)	0.56 (0.09,3.61)	0.73 (0.43,1.23)	0.78 (0.51,1.20)	0.86 (0.54,1.35)	0.85 (0.60,1.21)	0.60 (0.35,1.01)	0.65 (0.37,1.14)
1.31 (0.79,2.20)	0.75 (0.44,1.27)	0.78 (0.47,1.28)	1.16 (0.80,1.69)	Terutroban	0.95 (0.33,2.71)	1.73 (0.74,4.07)	0.95 (0.71,1.26)	0.65 (0.10,4.08)	0.85 (0.57,1.27)	0.91 (0.69,1.19)	1.00 (0.73,1.36)	0.99 (0.88,1.11)	0.70 (0.46,1.04)	0.76 (0.49,1.19)
1.38 (0.44,4.40)	0.79 (0.28,2.19)	0.82 (0.30,2.26)	1.23 (0.41,3.69)	1.05 (0.37,3.01)	Piracetam	1.83 (0.53,6.24)	1.00 (0.36,2.77)	0.69 (0.09,5.54)	0.89 (0.30,2.66)	0.96 (0.34,2.67)	1.05 (0.38,2.88)	1.04 (0.37,2.96)	0.73 (0.28,1.93)	0.80 (0.30,2.16)
0.76 (0.28,2.03)	0.43 (0.19,0.99)	0.45 (0.22,0.89)	0.67 (0.27,1.68)	0.58 (0.25,1.36)	0.55 (0.16,1.87)	Indobufen	0.55 (0.24,1.25)	0.38 (0.05,2.77)	0.49 (0.20,1.20)	0.52 (0.23,1.20)	0.58 (0.26,1.29)	0.57 (0.24,1.33)	0.40 (0.19,0.86)	0.44 (0.21,0.93)
1.39 (0.79,2.44)	0.79 (0.49,1.27)	0.82 (0.52,1.29)	1.23 (0.80,1.91)	1.06 (0.80,1.41)	1.00 (0.36,2.79)	1.83 (0.80,4.18)	Clopidogrel	0.69 (0.11,4.30)	0.90 (0.58,1.40)	0.96 (0.86,1.06)	1.05 (0.87,1.27)	1.05 (0.81,1.36)	0.74 (0.53,1.03)	0.80 (0.54,1.19)
2.01 (0.30,13.34)	1.14 (0.17,7.43)	1.19 (0.18,7.68)	1.78 (0.28,11.44)	1.53 (0.24,9.53)	1.45 (0.18,11.63)	2.65 (0.36,19.41)	1.45 (0.23,8.99)	Cilostazol+Aspirin	1.30 (0.20,8.35)	1.39 (0.22,8.62)	1.52 (0.25,9.44)	1.51 (0.24,9.39)	1.06 (0.17,6.73)	1.16 (0.18,7.42)
1.55 (0.82,2.91)	0.88 (0.48,1.61)	0.91 (0.52,1.62)	1.37 (0.82,2.31)	1.18 (0.79,1.76)	1.12 (0.38,3.32)	2.04 (0.83,5.01)	1.11 (0.71,1.74)	0.77 (0.12,4.97)	Cilostazol	1.07 (0.69,1.66)	1.18 (0.75,1.85)	1.17 (0.79,1.71)	0.82 (0.50,1.35)	0.90 (0.53,1.50)
1.45 (0.83,2.53)	0.82 (0.51,1.33)	0.86 (0.54,1.35)	1.28 (0.84,1.98)	1.10 (0.84,1.45)	1.05 (0.37,2.92)	1.91 (0.83,4.38)	1.04 (0.94,1.16)	0.72 (0.12,4.49)	0.94 (0.60,1.45)	Dipyridamole+Aspirin	1.10 (0.89,1.36)	1.09 (0.85,1.40)	0.77 (0.54,1.08)	0.84 (0.56,1.25)
1.32 (0.74,2.35)	0.75 (0.48,1.16)	0.78 (0.51,1.18)	1.17 (0.74,1.84)	1.00 (0.73,1.37)	0.95 (0.35,2.60)	1.74 (0.78,3.89)	0.95 (0.78,1.15)	0.66 (0.11,4.07)	0.85 (0.54,1.34)	0.91 (0.74,1.12)	Clopidogrel+Aspirin	0.99 (0.74,1.32)	0.70 (0.53,0.93)	0.76 (0.54,1.08)
1.33 (0.81,2.19)	0.75 (0.45,1.26)	0.78 (0.48,1.28)	1.18 (0.83,1.67)	1.01 (0.90,1.14)	0.96 (0.34,2.72)	1.75 (0.75,4.08)	0.96 (0.74,1.24)	0.66 (0.11,4.11)	0.86 (0.58,1.26)	0.92 (0.72,1.18)	1.01 (0.76,1.35)	Aspirin≤150 mg	0.70 (0.48,1.04)	0.77 (0.50,1.18)
1.89 (1.00,3.55)	1.07 (0.76,1.50)	1.11 (0.82,1.52)	1.67 (0.99,2.82)	1.44 (0.96,2.15)	1.36 (0.52,3.58)	2.49 (1.17,5.31)	1.36 (0.97,1.90)	0.94 (0.15,5.94)	1.22 (0.74,2.01)	1.30 (0.92,1.84)	1.43 (1.08,1.90)	1.42 (0.96,2.09)	Aspirin>150 mg	1.09 (0.87,1.37)
1.73 (0.89,3.35)	0.98 (0.65,1.48)	1.02 (0.76,1.38)	1.53 (0.88,2.68)	1.32 (0.84,2.06)	1.25 (0.46,3.37)	2.28 (1.08,4.84)	1.25 (0.84,1.84)	0.86 (0.13,5.51)	1.12 (0.66,1.88)	1.19 (0.80,1.78)	1.31 (0.92,1.87)	1.30 (0.85,2.01)	0.92 (0.73,1.15)	Placebo/Notrt

## Sheet: Ischemic stroke
Main analysis (n=39)
Ticagrelor+Aspirin	1.69 (1.10,2.62)	1.42 (0.92,2.19)	1.23 (0.39,3.89)	1.18 (0.82,1.70)	1.11 (0.80,1.52)	1.30 (0.96,1.77)	1.13 (0.83,1.53)	1.19 (0.52,2.72)	0.93 (0.67,1.30)	1.14 (0.83,1.56)	0.93 (0.70,1.22)	1.27 (1.01,1.61)	1.32 (0.96,1.81)	1.72 (1.25,2.37)
0.59 (0.38,0.91)	Vorapaxar	0.84 (0.53,1.32)	0.73 (0.23,2.32)	0.69 (0.47,1.03)	0.65 (0.43,1.00)	0.77 (0.51,1.17)	0.67 (0.46,0.96)	0.70 (0.30,1.67)	0.55 (0.37,0.83)	0.67 (0.46,0.98)	0.55 (0.38,0.79)	0.75 (0.52,1.09)	0.78 (0.55,1.10)	1.02 (0.76,1.37)
0.70 (0.46,1.09)	1.19 (0.76,1.88)	Triflusal	0.87 (0.28,2.73)	0.83 (0.58,1.19)	0.78 (0.51,1.19)	0.92 (0.61,1.39)	0.79 (0.57,1.11)	0.84 (0.35,1.99)	0.66 (0.43,1.00)	0.80 (0.56,1.14)	0.65 (0.45,0.94)	0.90 (0.62,1.29)	0.93 (0.69,1.26)	1.21 (0.86,1.72)
0.81 (0.26,2.56)	1.38 (0.43,4.38)	1.15 (0.37,3.63)	Ticlopidine+Aspirin	0.95 (0.32,2.84)	0.90 (0.29,2.82)	1.06 (0.34,3.32)	0.91 (0.30,2.79)	0.97 (0.25,3.81)	0.76 (0.24,2.38)	0.92 (0.30,2.84)	0.75 (0.24,2.31)	1.03 (0.34,3.18)	1.07 (0.35,3.25)	1.40 (0.46,4.29)
0.85 (0.59,1.23)	1.44 (0.97,2.14)	1.21 (0.84,1.73)	1.05 (0.35,3.11)	Ticlopidine	0.94 (0.66,1.34)	1.11 (0.79,1.56)	0.96 (0.75,1.22)	1.02 (0.44,2.33)	0.79 (0.56,1.12)	0.97 (0.73,1.28)	0.79 (0.60,1.04)	1.08 (0.82,1.44)	1.12 (0.92,1.38)	1.47 (1.13,1.91)
0.90 (0.66,1.25)	1.53 (1.00,2.35)	1.28 (0.84,1.97)	1.11 (0.35,3.50)	1.06 (0.74,1.52)	Ticagrelor	1.18 (0.88,1.59)	1.02 (0.76,1.37)	1.08 (0.48,2.45)	0.85 (0.61,1.17)	1.03 (0.76,1.40)	0.84 (0.64,1.09)	1.15 (0.93,1.43)	1.19 (0.88,1.62)	1.56 (1.14,2.12)
0.77 (0.56,1.04)	1.30 (0.86,1.97)	1.09 (0.72,1.65)	0.94 (0.30,2.96)	0.90 (0.64,1.27)	0.85 (0.63,1.14)	Terutroban	0.86 (0.66,1.14)	0.91 (0.41,2.06)	0.72 (0.53,0.97)	0.87 (0.65,1.17)	0.71 (0.55,0.91)	0.98 (0.80,1.19)	1.01 (0.76,1.35)	1.32 (0.98,1.77)
0.89 (0.65,1.20)	1.50 (1.04,2.17)	1.26 (0.90,1.76)	1.09 (0.36,3.34)	1.04 (0.82,1.33)	0.98 (0.73,1.31)	1.16 (0.88,1.53)	Clopidogrel	1.06 (0.47,2.36)	0.83 (0.62,1.11)	1.01 (0.85,1.20)	0.82 (0.68,0.98)	1.13 (0.93,1.37)	1.17 (0.99,1.39)	1.53 (1.23,1.90)
0.84 (0.37,1.91)	1.42 (0.60,3.37)	1.19 (0.50,2.82)	1.03 (0.26,4.06)	0.98 (0.43,2.26)	0.93 (0.41,2.10)	1.09 (0.48,2.46)	0.94 (0.42,2.11)	Cilostazol+Aspirin	0.78 (0.34,1.78)	0.95 (0.42,2.15)	0.77 (0.35,1.70)	1.07 (0.48,2.35)	1.11 (0.49,2.48)	1.44 (0.64,3.26)
1.07 (0.77,1.49)	1.81 (1.20,2.73)	1.52 (1.00,2.31)	1.32 (0.42,4.13)	1.26 (0.89,1.78)	1.18 (0.86,1.63)	1.40 (1.03,1.90)	1.21 (0.90,1.61)	1.28 (0.56,2.90)	Cilostazol	1.22 (0.90,1.65)	0.99 (0.76,1.29)	1.36 (1.08,1.72)	1.41 (1.06,1.89)	1.84 (1.39,2.45)
0.88 (0.64,1.21)	1.49 (1.02,2.18)	1.25 (0.87,1.78)	1.08 (0.35,3.33)	1.03 (0.78,1.36)	0.97 (0.72,1.32)	1.15 (0.86,1.54)	0.99 (0.83,1.18)	1.05 (0.47,2.36)	0.82 (0.60,1.12)	Dipyridamole+Aspirin	0.81 (0.65,1.02)	1.12 (0.90,1.39)	1.16 (0.94,1.43)	1.52 (1.19,1.93)
1.08 (0.82,1.42)	1.83 (1.26,2.66)	1.54 (1.07,2.21)	1.33 (0.43,4.10)	1.27 (0.96,1.68)	1.20 (0.92,1.56)	1.41 (1.10,1.80)	1.22 (1.02,1.46)	1.29 (0.59,2.83)	1.01 (0.77,1.32)	1.23 (0.98,1.54)	Clopidogrel+Aspirin	1.38 (1.19,1.59)	1.43 (1.16,1.75)	1.86 (1.48,2.34)
0.78 (0.62,0.99)	1.33 (0.92,1.92)	1.12 (0.77,1.61)	0.97 (0.31,2.98)	0.92 (0.70,1.22)	0.87 (0.70,1.08)	1.02 (0.84,1.25)	0.88 (0.73,1.07)	0.94 (0.43,2.06)	0.73 (0.58,0.93)	0.89 (0.72,1.11)	0.73 (0.63,0.84)	Aspirin≤150 mg	1.04 (0.84,1.28)	1.35 (1.09,1.68)
0.76 (0.55,1.04)	1.28 (0.91,1.81)	1.08 (0.79,1.46)	0.93 (0.31,2.82)	0.89 (0.73,1.09)	0.84 (0.62,1.13)	0.99 (0.74,1.32)	0.85 (0.72,1.01)	0.90 (0.40,2.03)	0.71 (0.53,0.95)	0.86 (0.70,1.06)	0.70 (0.57,0.86)	0.96 (0.78,1.19)	Aspirin>150 mg	1.30 (1.10,1.55)
0.58 (0.42,0.80)	0.98 (0.73,1.32)	0.82 (0.58,1.17)	0.71 (0.23,2.19)	0.68 (0.52,0.89)	0.64 (0.47,0.87)	0.76 (0.56,1.02)	0.65 (0.53,0.81)	0.69 (0.31,1.56)	0.54 (0.41,0.72)	0.66 (0.52,0.84)	0.54 (0.43,0.67)	0.74 (0.59,0.92)	0.77 (0.64,0.91)	Placebo/No trt

## Sheet: Cardiovascular events
Main analysis (n=39)
Vorapaxar	0.81 (0.58,1.12)	0.78 (0.29,2.11)	0.75 (0.58,0.96)	0.72 (0.55,0.95)	0.84 (0.65,1.09)	0.70 (0.30,1.62)	0.49 (0.19,1.28)	1.14 (0.67,1.92)	1.52 (0.86,2.68)	0.85 (0.65,1.11)	0.67 (0.53,0.85)	0.64 (0.32,1.29)	0.62 (0.44,0.87)	0.65 (0.52,0.82)	0.62 (0.49,0.79)	0.82 (0.65,1.04)	0.77 (0.62,0.97)	0.97 (0.79,1.20)
1.24 (0.89,1.72)	Triflusal	0.97 (0.36,2.62)	0.92 (0.70,1.21)	0.90 (0.66,1.21)	1.04 (0.79,1.39)	0.87 (0.37,2.03)	0.61 (0.23,1.60)	1.41 (0.83,2.39)	1.89 (1.06,3.35)	1.06 (0.78,1.42)	0.83 (0.64,1.08)	0.79 (0.39,1.61)	0.77 (0.54,1.11)	0.81 (0.62,1.05)	0.77 (0.59,1.00)	1.02 (0.78,1.32)	0.96 (0.76,1.21)	1.21 (0.94,1.56)
1.28 (0.47,3.45)	1.03 (0.38,2.79)	Ticlopidine+Aspirin	0.95 (0.37,2.48)	0.93 (0.35,2.48)	1.08 (0.41,2.87)	0.90 (0.25,3.18)	0.63 (0.16,2.41)	1.45 (0.50,4.27)	1.95 (0.66,5.75)	1.09 (0.41,2.91)	0.86 (0.32,2.27)	0.82 (0.25,2.65)	0.79 (0.29,2.17)	0.84 (0.32,2.21)	0.79 (0.30,2.10)	1.05 (0.40,2.77)	0.99 (0.38,2.60)	1.25 (0.47,3.29)
1.34 (1.04,1.73)	1.08 (0.82,1.42)	1.05 (0.40,2.73)	Ticlopidine	0.97 (0.78,1.22)	1.13 (0.92,1.39)	0.94 (0.41,2.15)	0.66 (0.26,1.70)	1.53 (0.93,2.49)	2.04 (1.23,3.38)	1.14 (0.92,1.42)	0.90 (0.76,1.06)	0.86 (0.43,1.70)	0.83 (0.62,1.13)	0.88 (0.74,1.04)	0.83 (0.70,1.00)	1.10 (0.92,1.31)	1.04 (0.91,1.19)	1.31 (1.12,1.52)
1.38 (1.05,1.82)	1.11 (0.82,1.51)	1.08 (0.40,2.89)	1.03 (0.82,1.29)	Ticagrelor	1.16 (0.98,1.39)	0.97 (0.42,2.23)	0.68 (0.26,1.76)	1.57 (0.94,2.61)	2.10 (1.21,3.65)	1.18 (0.94,1.47)	0.93 (0.77,1.11)	0.88 (0.45,1.74)	0.86 (0.64,1.16)	0.90 (0.75,1.08)	0.86 (0.72,1.02)	1.13 (0.98,1.30)	1.07 (0.89,1.29)	1.34 (1.12,1.61)
1.19 (0.92,1.53)	0.96 (0.72,1.27)	0.93 (0.35,2.47)	0.88 (0.72,1.08)	0.86 (0.72,1.02)	Terutroban	0.83 (0.36,1.90)	0.58 (0.23,1.50)	1.35 (0.82,2.22)	1.81 (1.05,3.11)	1.01 (0.83,1.23)	0.80 (0.68,0.93)	0.76 (0.39,1.49)	0.74 (0.55,0.98)	0.77 (0.67,0.90)	0.74 (0.64,0.85)	0.97 (0.88,1.08)	0.92 (0.78,1.08)	1.16 (0.99,1.35)
1.43 (0.62,3.30)	1.15 (0.49,2.69)	1.11 (0.31,3.95)	1.06 (0.47,2.43)	1.03 (0.45,2.37)	1.20 (0.53,2.75)	Sulfinpyrazone	0.70 (0.24,2.02)	1.62 (0.63,4.16)	2.17 (0.83,5.71)	1.21 (0.53,2.78)	0.96 (0.42,2.17)	0.91 (0.32,2.61)	0.89 (0.38,2.09)	0.93 (0.41,2.11)	0.89 (0.39,2.01)	1.17 (0.51,2.65)	1.10 (0.49,2.49)	1.39 (0.61,3.14)
2.04 (0.78,5.32)	1.64 (0.62,4.32)	1.59 (0.41,6.12)	1.52 (0.59,3.91)	1.48 (0.57,3.83)	1.72 (0.67,4.43)	1.43 (0.50,4.12)	Sulfinpyrazone+Aspirin	2.32 (0.81,6.62)	3.10 (1.06,9.06)	1.73 (0.67,4.49)	1.37 (0.53,3.50)	1.30 (0.41,4.11)	1.27 (0.48,3.35)	1.33 (0.52,3.41)	1.27 (0.49,3.25)	1.67 (0.65,4.28)	1.58 (0.62,4.02)	1.98 (0.78,5.06)
0.88 (0.52,1.49)	0.71 (0.42,1.20)	0.69 (0.23,2.02)	0.66 (0.40,1.07)	0.64 (0.38,1.06)	0.74 (0.45,1.22)	0.62 (0.24,1.58)	0.43 (0.15,1.23)	Piracetam	1.34 (0.66,2.71)	0.75 (0.45,1.24)	0.59 (0.36,0.96)	0.56 (0.25,1.28)	0.55 (0.32,0.94)	0.57 (0.35,0.93)	0.55 (0.34,0.89)	0.72 (0.44,1.17)	0.68 (0.42,1.09)	0.86 (0.53,1.39)
0.66 (0.37,1.16)	0.53 (0.30,0.94)	0.51 (0.17,1.52)	0.49 (0.30,0.81)	0.48 (0.27,0.83)	0.55 (0.32,0.95)	0.46 (0.18,1.21)	0.32 (0.11,0.94)	0.75 (0.37,1.51)	Indobufen	0.56 (0.32,0.97)	0.44 (0.26,0.75)	0.42 (0.18,0.98)	0.41 (0.23,0.73)	0.43 (0.25,0.73)	0.41 (0.24,0.70)	0.54 (0.32,0.92)	0.51 (0.30,0.86)	0.64 (0.38,1.08)
1.17 (0.90,1.53)	0.95 (0.70,1.27)	0.92 (0.34,2.45)	0.88 (0.70,1.09)	0.85 (0.68,1.06)	0.99 (0.81,1.21)	0.82 (0.36,1.89)	0.58 (0.22,1.49)	1.34 (0.81,2.21)	1.79 (1.03,3.10)	Dipyridamole	0.79 (0.66,0.94)	0.75 (0.38,1.49)	0.73 (0.54,0.99)	0.77 (0.65,0.91)	0.73 (0.61,0.88)	0.96 (0.81,1.14)	0.91 (0.76,1.09)	1.14 (0.97,1.35)
1.49 (1.18,1.88)	1.20 (0.93,1.56)	1.16 (0.44,3.08)	1.11 (0.94,1.31)	1.08 (0.90,1.30)	1.26 (1.07,1.47)	1.05 (0.46,2.37)	0.73 (0.29,1.88)	1.69 (1.04,2.75)	2.27 (1.34,3.86)	1.27 (1.06,1.52)	Clopidogrel	0.95 (0.49,1.86)	0.93 (0.70,1.22)	0.97 (0.89,1.06)	0.93 (0.83,1.03)	1.22 (1.09,1.37)	1.15 (1.04,1.28)	1.45 (1.30,1.62)
1.56 (0.78,3.15)	1.26 (0.62,2.57)	1.22 (0.38,3.96)	1.17 (0.59,2.31)	1.13 (0.57,2.23)	1.32 (0.67,2.58)	1.10 (0.38,3.14)	0.77 (0.24,2.43)	1.78 (0.78,4.04)	2.38 (1.02,5.56)	1.33 (0.67,2.64)	1.05 (0.54,2.05)	Cilostazol+Aspirin	0.97 (0.48,1.98)	1.02 (0.52,1.99)	0.97 (0.50,1.88)	1.28 (0.66,2.49)	1.21 (0.62,2.37)	1.52 (0.78,2.98)
1.61 (1.15,2.26)	1.30 (0.90,1.87)	1.26 (0.46,3.43)	1.20 (0.89,1.62)	1.17 (0.86,1.57)	1.36 (1.02,1.80)	1.13 (0.48,2.66)	0.79 (0.30,2.09)	1.83 (1.06,3.16)	2.45 (1.36,4.41)	1.37 (1.01,1.86)	1.08 (0.82,1.43)	1.03 (0.50,2.10)	Cilostazol	1.05 (0.80,1.38)	1.00 (0.76,1.32)	1.32 (1.01,1.72)	1.25 (0.95,1.64)	1.57 (1.20,2.05)
1.53 (1.21,1.93)	1.24 (0.95,1.60)	1.20 (0.45,3.17)	1.14 (0.96,1.35)	1.11 (0.93,1.33)	1.29 (1.11,1.50)	1.07 (0.47,2.44)	0.75 (0.29,1.93)	1.74 (1.07,2.83)	2.33 (1.37,3.97)	1.30 (1.10,1.55)	1.03 (0.94,1.12)	0.98 (0.50,1.91)	0.95 (0.72,1.25)	Dipyridamole+Aspirin	0.95 (0.85,1.07)	1.25 (1.13,1.40)	1.18 (1.06,1.32)	1.49 (1.34,1.66)
1.61 (1.26,2.05)	1.30 (1.00,1.69)	1.26 (0.48,3.33)	1.20 (1.00,1.43)	1.17 (0.98,1.39)	1.36 (1.17,1.57)	1.13 (0.50,2.57)	0.79 (0.31,2.03)	1.83 (1.12,2.98)	2.45 (1.44,4.18)	1.37 (1.14,1.65)	1.08 (0.97,1.21)	1.03 (0.53,1.99)	1.00 (0.76,1.32)	1.05 (0.93,1.18)	Clopidogrel+Aspirin	1.32 (1.19,1.46)	1.25 (1.10,1.41)	1.57 (1.38,1.78)
1.22 (0.97,1.55)	0.99 (0.76,1.28)	0.95 (0.36,2.53)	0.91 (0.76,1.09)	0.88 (0.77,1.02)	1.03 (0.93,1.14)	0.86 (0.38,1.95)	0.60 (0.23,1.54)	1.39 (0.85,2.26)	1.86 (1.09,3.17)	1.04 (0.88,1.23)	0.82 (0.73,0.92)	0.78 (0.40,1.52)	0.76 (0.58,0.99)	0.80 (0.72,0.89)	0.76 (0.69,0.84)	Aspirin≤150 mg	0.94 (0.84,1.07)	1.19 (1.06,1.33)
1.29 (1.03,1.62)	1.04 (0.82,1.32)	1.01 (0.38,2.66)	0.96 (0.84,1.10)	0.94 (0.78,1.13)	1.09 (0.93,1.28)	0.91 (0.40,2.05)	0.63 (0.25,1.62)	1.47 (0.92,2.36)	1.97 (1.17,3.32)	1.10 (0.92,1.32)	0.87 (0.78,0.96)	0.83 (0.42,1.62)	0.80 (0.61,1.06)	0.84 (0.76,0.94)	0.80 (0.71,0.91)	1.06 (0.94,1.20)	Aspirin>150 mg	1.26 (1.15,1.38)
1.03 (0.84,1.26)	0.83 (0.64,1.07)	0.80 (0.30,2.12)	0.77 (0.66,0.89)	0.74 (0.62,0.89)	0.87 (0.74,1.01)	0.72 (0.32,1.63)	0.50 (0.20,1.29)	1.17 (0.72,1.89)	1.56 (0.92,2.65)	0.87 (0.74,1.03)	0.69 (0.62,0.77)	0.66 (0.34,1.28)	0.64 (0.49,0.83)	0.67 (0.60,0.75)	0.64 (0.56,0.72)	0.84 (0.75,0.94)	0.79 (0.72,0.87)	Placebo/No trt

## Sheet: Hemorrhagic stroke
Main analysis (n=31)
Ticagrelor+Aspirin	0.47 (0.07,3.14)	0.06 (0.01,0.58)	1.06 (0.03,38.35)	0.20 (0.03,1.32)	0.11 (0.02,0.74)	0.23 (0.05,1.13)	0.14 (0.03,0.73)	0.20 (0.02,2.43)	0.08 (0.02,0.47)	0.23 (0.04,1.21)	0.21 (0.04,1.03)	0.20 (0.04,0.93)	0.23 (0.04,1.22)	0.17 (0.03,0.99)
2.11 (0.32,14.06)	Vorapaxar	0.12 (0.02,0.92)	2.25 (0.08,61.41)	0.42 (0.12,1.52)	0.24 (0.05,1.14)	0.49 (0.15,1.61)	0.30 (0.09,1.00)	0.42 (0.04,3.96)	0.18 (0.05,0.65)	0.49 (0.15,1.65)	0.44 (0.15,1.27)	0.42 (0.14,1.30)	0.49 (0.19,1.26)	0.35 (0.19,0.65)
17.82 (1.72,184.57)	8.43 (1.08,65.53)	Triflusal	18.93 (0.50,720.47)	3.57 (0.49,25.91)	1.99 (0.25,16.06)	4.13 (0.68,25.30)	2.51 (0.48,13.14)	3.55 (0.26,48.92)	1.50 (0.21,10.45)	4.13 (0.76,22.53)	3.67 (0.65,20.59)	3.58 (0.61,20.95)	4.10 (0.69,24.44)	2.96 (0.42,20.90)
0.94 (0.03,34.00)	0.45 (0.02,12.18)	0.05 (0.00,2.01)	Ticlopidine+Aspirin	0.19 (0.01,3.99)	0.11 (0.00,3.25)	0.22 (0.01,5.74)	0.13 (0.01,3.38)	0.19 (0.00,8.21)	0.08 (0.00,2.22)	0.22 (0.01,5.62)	0.19 (0.01,4.86)	0.19 (0.01,4.85)	0.22 (0.01,5.26)	0.16 (0.01,4.03)
5.00 (0.76,32.89)	2.36 (0.66,8.49)	0.28 (0.04,2.04)	5.31 (0.25,112.23)	Ticlopidine	0.56 (0.12,2.67)	1.16 (0.36,3.73)	0.70 (0.24,2.09)	0.99 (0.11,9.25)	0.42 (0.11,1.61)	1.16 (0.38,3.53)	1.03 (0.37,2.88)	1.00 (0.33,3.01)	1.15 (0.45,2.92)	0.83 (0.27,2.54)
8.94 (1.35,59.22)	4.23 (0.88,20.42)	0.50 (0.06,4.04)	9.50 (0.31,292.71)	1.79 (0.38,8.54)	Ticagrelor	2.07 (0.64,6.75)	1.26 (0.35,4.47)	1.78 (0.18,17.18)	0.75 (0.19,2.92)	2.07 (0.58,7.40)	1.84 (0.55,6.20)	1.80 (0.59,5.45)	2.06 (0.57,7.48)	1.49 (0.35,6.31)
4.31 (0.89,20.98)	2.04 (0.62,6.68)	0.24 (0.04,1.48)	4.58 (0.17,120.30)	0.86 (0.27,2.78)	0.48 (0.15,1.57)	Terutroban	0.61 (0.29,1.26)	0.86 (0.11,6.45)	0.36 (0.15,0.87)	1.00 (0.48,2.10)	0.89 (0.47,1.67)	0.87 (0.58,1.29)	0.99 (0.46,2.14)	0.72 (0.26,1.97)
7.11 (1.37,36.99)	3.36 (1.00,11.26)	0.40 (0.08,2.09)	7.55 (0.30,192.88)	1.42 (0.48,4.23)	0.80 (0.22,2.83)	1.65 (0.79,3.43)	Clopidogrel	1.41 (0.18,10.83)	0.60 (0.22,1.65)	1.65 (1.15,2.37)	1.46 (0.90,2.37)	1.43 (0.77,2.64)	1.64 (0.84,3.18)	1.18 (0.42,3.33)
5.03 (0.41,61.27)	2.38 (0.25,22.38)	0.28 (0.02,3.89)	5.34 (0.12,233.84)	1.01 (0.11,9.36)	0.56 (0.06,5.43)	1.17 (0.15,8.77)	0.71 (0.09,5.41)	Cilostazol+Aspirin	0.42 (0.05,3.54)	1.17 (0.15,8.99)	1.03 (0.14,7.59)	1.01 (0.14,7.29)	1.16 (0.15,8.97)	0.84 (0.10,7.20)
11.90 (2.13,66.43)	5.63 (1.53,20.66)	0.67 (0.10,4.66)	12.64 (0.45,354.84)	2.38 (0.62,9.14)	1.33 (0.34,5.18)	2.76 (1.15,6.65)	1.67 (0.61,4.62)	2.37 (0.28,19.88)	Cilostazol	2.76 (1.00,7.63)	2.45 (0.97,6.20)	2.39 (1.09,5.23)	2.74 (0.98,7.66)	1.98 (0.63,6.20)
4.31 (0.83,22.50)	2.04 (0.61,6.87)	0.24 (0.04,1.32)	4.58 (0.18,117.93)	0.86 (0.28,2.63)	0.48 (0.14,1.72)	1.00 (0.48,2.10)	0.61 (0.42,0.87)	0.86 (0.11,6.62)	0.36 (0.13,1.00)	Dipyridamole+Aspirin	0.89 (0.51,1.53)	0.87 (0.46,1.61)	0.99 (0.49,1.99)	0.72 (0.25,2.03)
4.86 (0.97,24.26)	2.30 (0.79,6.70)	0.27 (0.05,1.53)	5.16 (0.21,129.35)	0.97 (0.35,2.73)	0.54 (0.16,1.83)	1.13 (0.60,2.13)	0.68 (0.42,1.11)	0.97 (0.13,7.09)	0.41 (0.16,1.03)	1.13 (0.65,1.94)	Clopidogrel+Aspirin	0.98 (0.60,1.60)	1.12 (0.66,1.90)	0.81 (0.34,1.93)
4.98 (1.08,23.01)	2.36 (0.77,7.19)	0.28 (0.05,1.64)	5.29 (0.21,135.55)	1.00 (0.33,2.99)	0.56 (0.18,1.69)	1.15 (0.77,1.72)	0.70 (0.38,1.30)	0.99 (0.14,7.16)	0.42 (0.19,0.92)	1.15 (0.62,2.15)	1.02 (0.63,1.68)	Aspirin≤150 mg	1.15 (0.59,2.21)	0.83 (0.33,2.09)
4.35 (0.82,23.01)	2.06 (0.79,5.32)	0.24 (0.04,1.45)	4.62 (0.19,112.24)	0.87 (0.34,2.21)	0.49 (0.13,1.77)	1.01 (0.47,2.18)	0.61 (0.31,1.19)	0.86 (0.11,6.71)	0.37 (0.13,1.02)	1.01 (0.50,2.02)	0.89 (0.53,1.52)	0.87 (0.45,1.69)	Aspirin>150 mg	0.72 (0.35,1.48)
6.02 (1.01,36.03)	2.85 (1.53,5.30)	0.34 (0.05,2.38)	6.39 (0.25,164.81)	1.20 (0.39,3.68)	0.67 (0.16,2.86)	1.40 (0.51,3.83)	0.85 (0.30,2.39)	1.20 (0.14,10.33)	0.51 (0.16,1.58)	1.40 (0.49,3.96)	1.24 (0.52,2.96)	1.21 (0.48,3.06)	1.38 (0.67,2.84)	Placebo/No trt

## Sheet: Intracranial haemorrhage
Main analysis (n=27)
Ticagrelor+Aspirin	0.36 (0.09,1.39)	0.17 (0.05,0.64)	0.46 (0.01,15.74)	0.09 (0.01,0.52)	0.20 (0.06,0.65)	0.36 (0.14,0.94)	0.07 (0.00,2.13)	0.19 (0.07,0.51)	0.06 (0.00,1.37)	0.09 (0.03,0.28)	0.25 (0.09,0.69)	0.33 (0.12,0.92)	0.30 (0.12,0.75)	0.40 (0.13,1.24)	0.14 (0.04,0.49)
2.76 (0.72,10.62)	Vorapaxar	0.48 (0.13,1.78)	1.26 (0.04,39.63)	0.24 (0.05,1.19)	0.56 (0.16,1.90)	1.00 (0.36,2.78)	0.20 (0.01,5.87)	0.51 (0.18,1.45)	0.16 (0.01,3.87)	0.25 (0.09,0.71)	0.69 (0.25,1.96)	0.92 (0.32,2.62)	0.83 (0.31,2.24)	1.11 (0.36,3.41)	0.39 (0.23,0.68)
5.78 (1.55,21.52)	2.09 (0.56,7.82)	Triflusal	2.64 (0.08,88.95)	0.50 (0.09,2.88)	1.16 (0.35,3.84)	2.10 (0.79,5.58)	0.41 (0.01,11.21)	1.07 (0.45,2.57)	0.33 (0.01,7.98)	0.53 (0.17,1.65)	1.45 (0.60,3.55)	1.93 (0.80,4.61)	1.74 (0.68,4.48)	2.32 (1.04,5.18)	0.82 (0.25,2.73)
2.19 (0.06,75.28)	0.79 (0.03,24.84)	0.38 (0.01,12.72)	Ticlopidine+Aspirin	0.19 (0.01,3.96)	0.44 (0.01,14.50)	0.79 (0.03,24.49)	0.15 (0.00,17.26)	0.41 (0.01,12.32)	0.12 (0.00,12.10)	0.20 (0.01,6.32)	0.55 (0.02,16.77)	0.73 (0.02,22.32)	0.66 (0.02,20.09)	0.88 (0.03,27.68)	0.31 (0.01,9.35)
11.60 (1.91,70.32)	4.20 (0.84,21.06)	2.01 (0.35,11.62)	5.31 (0.25,111.57)	Ticlopidine	2.33 (0.42,12.99)	4.22 (0.88,20.32)	0.82 (0.02,30.01)	2.15 (0.46,10.07)	0.66 (0.02,20.16)	1.06 (0.21,5.39)	2.92 (0.62,13.76)	3.86 (0.81,18.42)	3.49 (0.74,16.50)	4.66 (0.92,23.61)	1.65 (0.36,7.52)
4.97 (1.54,16.02)	1.80 (0.53,6.17)	0.86 (0.26,2.84)	2.27 (0.07,75.04)	0.43 (0.08,2.39)	Ticagrelor	1.81 (0.84,3.91)	0.35 (0.01,10.13)	0.92 (0.39,2.17)	0.28 (0.01,6.49)	0.46 (0.17,1.21)	1.25 (0.54,2.91)	1.66 (0.70,3.91)	1.50 (0.72,3.11)	2.00 (0.74,5.36)	0.71 (0.24,2.13)
2.75 (1.07,7.08)	1.00 (0.36,2.76)	0.48 (0.18,1.26)	1.26 (0.04,38.74)	0.24 (0.05,1.14)	0.55 (0.26,1.19)	Terutroban	0.19 (0.01,5.22)	0.51 (0.31,0.85)	0.16 (0.01,3.32)	0.25 (0.13,0.51)	0.69 (0.42,1.13)	0.92 (0.55,1.53)	0.83 (0.65,1.05)	1.10 (0.54,2.24)	0.39 (0.17,0.92)
14.14 (0.47,425.75)	5.12 (0.17,153.82)	2.44 (0.09,67.03)	6.47 (0.06,721.49)	1.22 (0.03,44.55)	2.84 (0.10,81.89)	5.14 (0.19,137.86)	Satigrel	2.62 (0.10,68.66)	0.80 (0.01,70.61)	1.29 (0.05,36.48)	3.56 (0.14,93.47)	4.71 (0.18,122.23)	4.25 (0.16,113.08)	5.68 (0.23,140.95)	2.01 (0.07,57.87)
5.40 (1.95,14.90)	1.95 (0.69,5.54)	0.93 (0.39,2.24)	2.47 (0.08,75.02)	0.46 (0.10,2.18)	1.08 (0.46,2.55)	1.96 (1.18,3.26)	0.38 (0.01,10.00)	Clopidogrel	0.31 (0.01,6.67)	0.49 (0.23,1.07)	1.36 (1.07,1.73)	1.80 (1.28,2.52)	1.62 (1.04,2.53)	2.17 (1.20,3.90)	0.77 (0.32,1.86)
17.68 (0.73,427.46)	6.40 (0.26,158.33)	3.06 (0.13,74.60)	8.08 (0.08,790.57)	1.52 (0.05,46.78)	3.55 (0.15,81.97)	6.43 (0.30,137.27)	1.25 (0.01,110.35)	3.28 (0.15,71.60)	Cilostazol+Aspirin	1.62 (0.07,36.69)	4.45 (0.20,96.86)	5.88 (0.27,128.72)	5.32 (0.25,112.52)	7.09 (0.31,161.21)	2.52 (0.11,59.40)
10.92 (3.55,33.58)	3.95 (1.41,11.10)	1.89 (0.61,5.87)	5.00 (0.16,157.66)	0.94 (0.19,4.78)	2.20 (0.82,5.86)	3.97 (1.98,7.98)	0.77 (0.03,21.77)	2.02 (0.93,4.40)	0.62 (0.03,14.01)	Cilostazol	2.75 (1.28,5.91)	3.64 (1.66,7.94)	3.29 (1.71,6.32)	4.38 (1.76,10.89)	1.56 (0.65,3.73)
3.98 (1.45,10.88)	1.44 (0.51,4.06)	0.69 (0.28,1.68)	1.82 (0.06,55.45)	0.34 (0.07,1.61)	0.80 (0.34,1.86)	1.45 (0.89,2.36)	0.28 (0.01,7.39)	0.74 (0.58,0.94)	0.22 (0.01,4.90)	0.36 (0.17,0.78)	Dipyridamole+Aspirin	1.32 (0.90,1.94)	1.20 (0.78,1.83)	1.60 (0.87,2.93)	0.57 (0.23,1.37)
3.00 (1.08,8.32)	1.09 (0.38,3.10)	0.52 (0.22,1.24)	1.37 (0.04,42.12)	0.26 (0.05,1.23)	0.60 (0.26,1.43)	1.09 (0.65,1.83)	0.21 (0.01,5.52)	0.56 (0.40,0.78)	0.17 (0.01,3.72)	0.28 (0.13,0.60)	0.76 (0.51,1.11)	Clopidogrel+Aspirin	0.90 (0.57,1.42)	1.21 (0.70,2.06)	0.43 (0.18,1.04)
3.32 (1.33,8.28)	1.20 (0.45,3.24)	0.57 (0.22,1.48)	1.52 (0.05,46.41)	0.29 (0.06,1.35)	0.67 (0.32,1.39)	1.21 (0.95,1.54)	0.24 (0.01,6.25)	0.62 (0.39,0.96)	0.19 (0.01,3.98)	0.30 (0.16,0.59)	0.84 (0.55,1.28)	1.11 (0.70,1.74)	Aspirin≤150 mg	1.33 (0.69,2.59)	0.47 (0.21,1.08)
2.49 (0.81,7.70)	0.90 (0.29,2.77)	0.43 (0.19,0.96)	1.14 (0.04,35.93)	0.21 (0.04,1.09)	0.50 (0.19,1.34)	0.91 (0.45,1.84)	0.18 (0.01,4.38)	0.46 (0.26,0.83)	0.14 (0.01,3.20)	0.23 (0.09,0.57)	0.63 (0.34,1.15)	0.83 (0.48,1.42)	0.75 (0.39,1.46)	Aspirin>150 mg	0.35 (0.13,0.94)
7.02 (2.05,24.02)	2.54 (1.47,4.40)	1.21 (0.37,4.02)	3.21 (0.11,96.40)	0.61 (0.13,2.75)	1.41 (0.47,4.25)	2.55 (1.08,6.02)	0.50 (0.02,14.27)	1.30 (0.54,3.16)	0.40 (0.02,9.37)	0.64 (0.27,1.54)	1.77 (0.73,4.26)	2.34 (0.96,5.71)	2.11 (0.93,4.81)	2.82 (1.06,7.51)	Placebo/No trt

## Sheet: Major bleeding
Main analysis (n=40)
Ticagrelor+Aspirin	0.27 (0.08,0.91)	0.09 (0.03,0.30)	0.13 (0.02,0.73)	0.12 (0.04,0.41)	0.20 (0.07,0.64)	0.25 (0.09,0.72)	0.30 (0.05,1.92)	0.48 (0.08,2.80)	0.03 (0.00,0.36)	0.06 (0.02,0.24)	0.18 (0.06,0.51)	0.21 (0.05,0.92)	0.09 (0.03,0.28)	0.21 (0.08,0.57)	0.41 (0.15,1.13)	0.25 (0.10,0.64)	0.23 (0.08,0.65)	0.13 (0.04,0.36)
3.76 (1.10,12.78)	Vorapaxar	0.35 (0.13,0.90)	0.49 (0.10,2.39)	0.47 (0.18,1.25)	0.77 (0.28,2.13)	0.94 (0.38,2.37)	1.14 (0.22,6.04)	1.79 (0.37,8.74)	0.13 (0.01,1.22)	0.24 (0.07,0.78)	0.68 (0.29,1.57)	0.81 (0.21,3.11)	0.35 (0.14,0.86)	0.79 (0.35,1.77)	1.55 (0.69,3.48)	0.94 (0.43,2.06)	0.87 (0.40,1.87)	0.47 (0.25,0.90)
10.89 (3.35,35.41)	2.90 (1.11,7.55)	Triflusal	1.42 (0.31,6.56)	1.36 (0.56,3.32)	2.23 (0.85,5.84)	2.74 (1.16,6.47)	3.31 (0.62,17.62)	5.19 (1.06,25.50)	0.37 (0.04,3.38)	0.69 (0.22,2.17)	1.96 (0.96,3.98)	2.33 (0.64,8.56)	1.00 (0.42,2.40)	2.29 (1.13,4.65)	4.50 (2.25,8.99)	2.73 (1.34,5.56)	2.51 (1.36,4.64)	1.37 (0.68,2.78)
7.65 (1.36,42.90)	2.04 (0.42,9.88)	0.70 (0.15,3.23)	Ticlopidine+Aspirin	0.95 (0.28,3.30)	1.57 (0.32,7.64)	1.92 (0.42,8.83)	2.33 (0.29,18.84)	3.65 (0.48,27.72)	0.26 (0.02,3.33)	0.49 (0.09,2.66)	1.38 (0.33,5.78)	1.64 (0.27,10.00)	0.70 (0.15,3.26)	1.61 (0.38,6.81)	3.16 (0.75,13.28)	1.92 (0.45,8.13)	1.76 (0.43,7.21)	0.96 (0.23,4.07)
8.01 (2.42,26.58)	2.13 (0.80,5.68)	0.74 (0.30,1.80)	1.05 (0.30,3.62)	Ticlopidine	1.64 (0.61,4.41)	2.01 (0.83,4.89)	2.44 (0.45,13.14)	3.82 (0.77,19.03)	0.27 (0.03,2.53)	0.51 (0.16,1.62)	1.44 (0.70,2.97)	1.72 (0.46,6.41)	0.74 (0.30,1.82)	1.69 (0.81,3.52)	3.31 (1.60,6.84)	2.01 (0.95,4.22)	1.85 (0.94,3.61)	1.01 (0.48,2.11)
4.88 (1.56,15.31)	1.30 (0.47,3.60)	0.45 (0.17,1.18)	0.64 (0.13,3.12)	0.61 (0.23,1.64)	Ticagrelor	1.23 (0.55,2.76)	1.49 (0.27,8.25)	2.33 (0.45,11.96)	0.16 (0.02,1.60)	0.31 (0.10,0.98)	0.88 (0.40,1.92)	1.05 (0.29,3.82)	0.45 (0.19,1.07)	1.03 (0.49,2.14)	2.02 (0.96,4.24)	1.22 (0.64,2.34)	1.13 (0.51,2.46)	0.62 (0.28,1.35)
3.98 (1.38,11.45)	1.06 (0.42,2.66)	0.37 (0.15,0.86)	0.52 (0.11,2.39)	0.50 (0.20,1.21)	0.81 (0.36,1.83)	Terutroban	1.21 (0.23,6.35)	1.90 (0.39,9.19)	0.13 (0.01,1.25)	0.25 (0.09,0.73)	0.72 (0.37,1.37)	0.85 (0.25,2.88)	0.37 (0.17,0.77)	0.84 (0.46,1.51)	1.64 (0.90,3.01)	1.00 (0.61,1.62)	0.92 (0.48,1.76)	0.50 (0.26,0.97)
3.29 (0.52,20.79)	0.88 (0.17,4.63)	0.30 (0.06,1.61)	0.43 (0.05,3.48)	0.41 (0.08,2.21)	0.67 (0.12,3.74)	0.83 (0.16,4.34)	Sulfinpyrazone	1.57 (0.43,5.76)	0.11 (0.01,1.57)	0.21 (0.03,1.29)	0.59 (0.12,2.96)	0.71 (0.10,4.85)	0.30 (0.06,1.59)	0.69 (0.14,3.41)	1.36 (0.28,6.67)	0.82 (0.17,4.03)	0.76 (0.16,3.63)	0.41 (0.09,1.92)
2.10 (0.36,12.34)	0.56 (0.11,2.73)	0.19 (0.04,0.95)	0.27 (0.04,2.09)	0.26 (0.05,1.31)	0.43 (0.08,2.21)	0.53 (0.11,2.55)	0.64 (0.17,2.34)	Sulfinpyrazone+Aspirin	0.07 (0.01,0.95)	0.13 (0.02,0.76)	0.38 (0.08,1.74)	0.45 (0.07,2.89)	0.19 (0.04,0.93)	0.44 (0.10,2.00)	0.87 (0.19,3.91)	0.53 (0.12,2.36)	0.48 (0.11,2.13)	0.26 (0.06,1.12)
29.62 (2.77,317.10)	7.88 (0.82,76.10)	2.72 (0.30,25.02)	3.87 (0.30,49.90)	3.70 (0.40,34.57)	6.06 (0.63,58.78)	7.44 (0.80,69.18)	9.01 (0.64,126.99)	14.12 (1.05,189.44)	Piracetam	1.89 (0.18,19.77)	5.33 (0.60,47.21)	6.35 (0.56,72.24)	2.72 (0.29,25.43)	6.24 (0.71,54.91)	12.23 (1.40,106.80)	7.42 (0.84,65.39)	6.82 (0.81,57.53)	3.73 (0.42,32.77)
15.70 (4.15,59.47)	4.18 (1.28,13.69)	1.44 (0.46,4.51)	2.05 (0.38,11.19)	1.96 (0.62,6.24)	3.21 (1.02,10.11)	3.95 (1.37,11.39)	4.77 (0.78,29.39)	7.48 (1.31,42.84)	0.53 (0.05,5.55)	Dipyridamole	2.82 (1.05,7.61)	3.37 (0.79,14.40)	1.44 (0.48,4.30)	3.31 (1.29,8.46)	6.48 (2.44,17.25)	3.93 (1.53,10.10)	3.62 (1.35,9.70)	1.98 (0.73,5.35)
5.56 (1.97,15.69)	1.48 (0.64,3.43)	0.51 (0.25,1.04)	0.73 (0.17,3.06)	0.69 (0.34,1.43)	1.14 (0.52,2.49)	1.40 (0.73,2.68)	1.69 (0.34,8.45)	2.65 (0.58,12.20)	0.19 (0.02,1.66)	0.35 (0.13,0.95)	Clopidogrel	1.19 (0.37,3.84)	0.51 (0.25,1.03)	1.17 (0.80,1.71)	2.30 (1.54,3.41)	1.39 (0.90,2.16)	1.28 (0.81,2.03)	0.70 (0.41,1.20)
4.66 (1.08,20.09)	1.24 (0.32,4.79)	0.43 (0.12,1.57)	0.61 (0.10,3.72)	0.58 (0.16,2.17)	0.95 (0.26,3.48)	1.17 (0.35,3.96)	1.42 (0.21,9.75)	2.22 (0.35,14.27)	0.16 (0.01,1.79)	0.30 (0.07,1.27)	0.84 (0.26,2.70)	Cilostazol+Aspirin	0.43 (0.12,1.50)	0.98 (0.31,3.11)	1.93 (0.63,5.93)	1.17 (0.38,3.57)	1.07 (0.33,3.46)	0.59 (0.18,1.92)
10.88 (3.62,32.65)	2.90 (1.16,7.24)	1.00 (0.42,2.39)	1.42 (0.31,6.59)	1.36 (0.55,3.35)	2.23 (0.94,5.29)	2.73 (1.30,5.77)	3.31 (0.63,17.36)	5.19 (1.07,25.12)	0.37 (0.04,3.43)	0.69 (0.23,2.06)	1.96 (0.97,3.93)	2.33 (0.67,8.14)	Cilostazol	2.29 (1.20,4.36)	4.49 (2.34,8.62)	2.72 (1.54,4.82)	2.51 (1.28,4.89)	1.37 (0.71,2.63)
4.75 (1.75,12.89)	1.26 (0.57,2.82)	0.44 (0.22,0.88)	0.62 (0.15,2.62)	0.59 (0.28,1.24)	0.97 (0.47,2.02)	1.19 (0.66,2.15)	1.44 (0.29,7.10)	2.26 (0.50,10.23)	0.16 (0.02,1.41)	0.30 (0.12,0.77)	0.85 (0.58,1.25)	1.02 (0.32,3.22)	0.44 (0.23,0.83)	Dipyridamole+Aspirin	1.96 (1.31,2.92)	1.19 (0.85,1.67)	1.09 (0.71,1.68)	0.60 (0.37,0.96)
2.42 (0.88,6.63)	0.64 (0.29,1.45)	0.22 (0.11,0.44)	0.32 (0.08,1.33)	0.30 (0.15,0.63)	0.50 (0.24,1.04)	0.61 (0.33,1.11)	0.74 (0.15,3.62)	1.15 (0.26,5.22)	0.08 (0.01,0.71)	0.15 (0.06,0.41)	0.44 (0.29,0.65)	0.52 (0.17,1.60)	0.22 (0.12,0.43)	0.51 (0.34,0.76)	Clopidogrel+Aspirin	0.61 (0.42,0.87)	0.56 (0.38,0.82)	0.30 (0.19,0.49)
3.99 (1.56,10.22)	1.06 (0.48,2.33)	0.37 (0.18,0.75)	0.52 (0.12,2.22)	0.50 (0.24,1.05)	0.82 (0.43,1.57)	1.00 (0.62,1.63)	1.21 (0.25,5.93)	1.90 (0.42,8.55)	0.13 (0.02,1.19)	0.25 (0.10,0.65)	0.72 (0.46,1.11)	0.86 (0.28,2.62)	0.37 (0.21,0.65)	0.84 (0.60,1.18)	1.65 (1.15,2.37)	Aspirin≤150 mg	0.92 (0.59,1.42)	0.50 (0.32,0.78)
4.34 (1.54,12.24)	1.16 (0.53,2.50)	0.40 (0.22,0.74)	0.57 (0.14,2.32)	0.54 (0.28,1.06)	0.89 (0.41,1.95)	1.09 (0.57,2.09)	1.32 (0.28,6.33)	2.07 (0.47,9.11)	0.15 (0.02,1.24)	0.28 (0.10,0.74)	0.78 (0.49,1.24)	0.93 (0.29,3.00)	0.40 (0.20,0.78)	0.91 (0.60,1.40)	1.79 (1.21,2.64)	1.09 (0.70,1.68)	Aspirin>150 mg	0.55 (0.36,0.83)
7.94 (2.81,22.47)	2.11 (1.11,4.04)	0.73 (0.36,1.48)	1.04 (0.25,4.39)	0.99 (0.47,2.07)	1.63 (0.74,3.57)	2.00 (1.04,3.85)	2.41 (0.52,11.21)	3.79 (0.89,16.10)	0.27 (0.03,2.36)	0.51 (0.19,1.37)	1.43 (0.83,2.44)	1.70 (0.52,5.57)	0.73 (0.38,1.40)	1.67 (1.04,2.69)	3.28 (2.02,5.32)	1.99 (1.27,3.10)	1.83 (1.20,2.79)	Placebo/No trt
Subgroup analysis
Stroke subtypes: non-cardioembolic (n=30)
Vorapaxar	0.53 (0.21,1.38)	0.67 (0.15,2.97)	0.64 (0.25,1.62)	1.16 (0.53,2.56)	0.19 (0.02,1.83)	0.88 (0.40,1.95)	1.08 (0.29,3.99)	0.43 (0.19,0.98)	0.98 (0.44,2.17)	2.32 (1.04,5.21)	1.16 (0.54,2.47)	1.31 (0.56,3.04)	0.47 (0.29,0.77)
1.87 (0.73,4.81)	Triflusal	1.25 (0.31,5.06)	1.19 (0.55,2.60)	2.17 (1.05,4.48)	0.36 (0.04,3.08)	1.65 (0.91,2.99)	2.02 (0.59,6.89)	0.80 (0.36,1.78)	1.83 (0.94,3.59)	4.34 (2.47,7.65)	2.16 (1.09,4.31)	2.45 (1.47,4.08)	0.88 (0.39,1.99)
1.50 (0.34,6.67)	0.80 (0.20,3.25)	Ticlopidine+Aspirin	0.95 (0.30,3.05)	1.74 (0.43,7.00)	0.29 (0.02,3.40)	1.32 (0.35,5.00)	1.62 (0.29,8.96)	0.64 (0.15,2.69)	1.47 (0.38,5.77)	3.48 (0.92,13.11)	1.74 (0.44,6.85)	1.97 (0.53,7.34)	0.71 (0.17,2.91)
1.57 (0.62,4.00)	0.84 (0.38,1.83)	1.05 (0.33,3.35)	Ticlopidine	1.82 (0.85,3.91)	0.30 (0.03,2.66)	1.39 (0.73,2.64)	1.70 (0.48,5.95)	0.67 (0.29,1.55)	1.54 (0.75,3.16)	3.65 (1.93,6.90)	1.82 (0.88,3.77)	2.06 (1.11,3.82)	0.74 (0.33,1.65)
0.86 (0.39,1.90)	0.46 (0.22,0.95)	0.57 (0.14,2.31)	0.55 (0.26,1.18)	Terutroban	0.17 (0.02,1.45)	0.76 (0.49,1.18)	0.93 (0.31,2.82)	0.37 (0.22,0.61)	0.84 (0.58,1.23)	2.00 (1.22,3.28)	1.00 (0.80,1.24)	1.13 (0.62,2.07)	0.41 (0.22,0.76)
5.20 (0.55,49.46)	2.78 (0.32,23.88)	3.47 (0.29,41.01)	3.31 (0.38,29.26)	6.05 (0.69,53.18)	Piracetam	4.59 (0.55,38.54)	5.63 (0.52,61.01)	2.23 (0.25,20.12)	5.11 (0.59,44.28)	12.09 (1.46,99.98)	6.02 (0.69,52.40)	6.82 (0.85,55.07)	2.46 (0.27,22.20)
1.13 (0.51,2.51)	0.61 (0.33,1.10)	0.76 (0.20,2.86)	0.72 (0.38,1.38)	1.32 (0.84,2.05)	0.22 (0.03,1.83)	Clopidogrel	1.23 (0.41,3.68)	0.49 (0.27,0.87)	1.11 (0.83,1.48)	2.63 (2.01,3.45)	1.31 (0.89,1.93)	1.49 (0.99,2.23)	0.54 (0.29,1.01)
0.92 (0.25,3.41)	0.49 (0.15,1.69)	0.62 (0.11,3.41)	0.59 (0.17,2.07)	1.07 (0.35,3.26)	0.18 (0.02,1.93)	0.82 (0.27,2.45)	Cilostazol+Aspirin	0.40 (0.12,1.28)	0.91 (0.30,2.74)	2.15 (0.72,6.44)	1.07 (0.36,3.18)	1.21 (0.38,3.82)	0.44 (0.13,1.47)
2.34 (1.02,5.36)	1.25 (0.56,2.79)	1.56 (0.37,6.52)	1.49 (0.65,3.43)	2.71 (1.63,4.51)	0.45 (0.05,4.06)	2.06 (1.15,3.69)	2.53 (0.78,8.18)	Cilostazol	2.29 (1.34,3.92)	5.43 (2.93,10.06)	2.71 (1.71,4.27)	3.06 (1.53,6.14)	1.11 (0.56,2.17)
1.02 (0.46,2.25)	0.55 (0.28,1.07)	0.68 (0.17,2.67)	0.65 (0.32,1.33)	1.18 (0.81,1.73)	0.20 (0.02,1.70)	0.90 (0.67,1.20)	1.10 (0.36,3.33)	0.44 (0.26,0.75)	Dipyridamole+Aspirin	2.37 (1.56,3.59)	1.18 (0.87,1.60)	1.34 (0.77,2.32)	0.48 (0.26,0.90)
0.43 (0.19,0.96)	0.23 (0.13,0.41)	0.29 (0.08,1.08)	0.27 (0.14,0.52)	0.50 (0.30,0.82)	0.08 (0.01,0.68)	0.38 (0.29,0.50)	0.47 (0.16,1.40)	0.18 (0.10,0.34)	0.42 (0.28,0.64)	Clopidogrel+Aspirin	0.50 (0.32,0.78)	0.56 (0.41,0.78)	0.20 (0.11,0.39)
0.86 (0.40,1.85)	0.46 (0.23,0.92)	0.58 (0.15,2.27)	0.55 (0.27,1.14)	1.00 (0.80,1.25)	0.17 (0.02,1.44)	0.76 (0.52,1.12)	0.93 (0.31,2.77)	0.37 (0.23,0.58)	0.85 (0.62,1.15)	2.01 (1.29,3.13)	Aspirin≤150 mg	1.13 (0.64,1.99)	0.41 (0.23,0.73)
0.76 (0.33,1.77)	0.41 (0.25,0.68)	0.51 (0.14,1.90)	0.49 (0.26,0.90)	0.89 (0.48,1.62)	0.15 (0.02,1.18)	0.67 (0.45,1.01)	0.82 (0.26,2.60)	0.33 (0.16,0.65)	0.75 (0.43,1.30)	1.77 (1.29,2.44)	0.88 (0.50,1.55)	Aspirin>150 mg	0.36 (0.18,0.72)
2.11 (1.30,3.43)	1.13 (0.50,2.55)	1.41 (0.34,5.79)	1.35 (0.60,3.00)	2.46 (1.31,4.59)	0.41 (0.05,3.66)	1.87 (0.99,3.51)	2.29 (0.68,7.69)	0.90 (0.46,1.78)	2.07 (1.11,3.89)	4.91 (2.57,9.37)	2.45 (1.36,4.39)	2.77 (1.39,5.53)	Placebo/No trt
Stroke subtypes: cardioembolic and non-cardioembolic (n=9)
Ticagrelor	1.65 (0.16,17.31)	2.58 (0.26,25.66)	0.36 (0.06,2.03)	1.28 (0.27,5.95)	1.36 (0.30,6.28)	1.22 (0.41,3.62)	1.12 (0.21,5.91)	0.65 (0.13,3.30)
0.61 (0.06,6.37)	Sulfinpyrazone	1.57 (0.33,7.50)	0.22 (0.02,1.97)	0.77 (0.11,5.44)	0.83 (0.08,8.63)	0.74 (0.09,5.97)	0.68 (0.11,4.19)	0.40 (0.07,2.27)
0.39 (0.04,3.84)	0.64 (0.13,3.05)	Sulfinpyrazone+Aspirin	0.14 (0.02,1.18)	0.49 (0.08,3.24)	0.53 (0.05,5.20)	0.47 (0.06,3.58)	0.43 (0.08,2.48)	0.25 (0.05,1.34)
2.76 (0.49,15.45)	4.54 (0.51,40.63)	7.12 (0.85,59.97)	Dipyridamole	3.52 (0.98,12.66)	3.75 (0.67,20.89)	3.37 (0.88,12.85)	3.10 (0.75,12.86)	1.81 (0.46,7.12)
0.78 (0.17,3.66)	1.29 (0.18,9.08)	2.03 (0.31,13.30)	0.28 (0.08,1.02)	Dipyridamole+Aspirin	1.07 (0.23,4.94)	0.96 (0.32,2.86)	0.88 (0.35,2.22)	0.51 (0.20,1.32)
0.73 (0.16,3.38)	1.21 (0.12,12.64)	1.90 (0.19,18.74)	0.27 (0.05,1.48)	0.94 (0.20,4.34)	Clopidogrel+Aspirin	0.90 (0.31,2.63)	0.82 (0.16,4.31)	0.48 (0.10,2.40)
0.82 (0.28,2.42)	1.35 (0.17,10.85)	2.11 (0.28,15.96)	0.30 (0.08,1.13)	1.04 (0.35,3.11)	1.11 (0.38,3.26)	Aspirin≤150 mg	0.92 (0.26,3.23)	0.54 (0.16,1.77)
0.89 (0.17,4.69)	1.47 (0.24,9.02)	2.30 (0.40,13.15)	0.32 (0.08,1.34)	1.14 (0.45,2.87)	1.21 (0.23,6.33)	1.09 (0.31,3.82)	Aspirin>150 mg	0.58 (0.30,1.14)
1.53 (0.30,7.69)	2.52 (0.44,14.36)	3.95 (0.75,20.85)	0.55 (0.14,2.18)	1.95 (0.76,5.02)	2.08 (0.42,10.40)	1.87 (0.56,6.19)	1.72 (0.88,3.35)	Placebo/No trt
Time from first ischemic event to randomization: <7days (n=11)
Ticagrelor+Aspirin	0.20 (0.08,0.53)	0.26 (0.00,14.31)	0.15 (0.02,1.40)	0.53 (0.19,1.48)	0.25 (0.11,0.57)	0.37 (0.08,1.76)	0.28 (0.06,1.33)
4.88 (1.88,12.70)	Ticagrelor	1.26 (0.02,65.96)	0.71 (0.08,6.15)	2.59 (1.20,5.60)	1.22 (0.76,1.97)	1.83 (0.46,7.37)	1.36 (0.33,5.55)
3.88 (0.07,215.14)	0.79 (0.02,41.57)	Cilostazol+Aspirin	0.56 (0.01,48.66)	2.06 (0.04,109.70)	0.97 (0.02,49.41)	1.45 (0.02,91.43)	1.08 (0.02,68.10)
6.88 (0.72,66.14)	1.41 (0.16,12.20)	1.77 (0.02,153.17)	Cilostazol	3.65 (0.49,27.44)	1.72 (0.21,14.15)	2.58 (0.50,13.43)	1.91 (0.36,10.09)
1.88 (0.67,5.26)	0.39 (0.18,0.83)	0.49 (0.01,25.90)	0.27 (0.04,2.06)	Clopidogrel+Aspirin	0.47 (0.26,0.86)	0.71 (0.22,2.25)	0.52 (0.16,1.70)
3.99 (1.74,9.15)	0.82 (0.51,1.32)	1.03 (0.02,52.40)	0.58 (0.07,4.77)	2.12 (1.16,3.89)	Aspirin≤150 mg	1.50 (0.40,5.54)	1.11 (0.29,4.17)
2.67 (0.57,12.55)	0.55 (0.14,2.20)	0.69 (0.01,43.28)	0.39 (0.07,2.02)	1.42 (0.44,4.51)	0.67 (0.18,2.47)	Aspirin>150 mg	0.74 (0.60,0.92)
3.60 (0.75,17.19)	0.74 (0.18,3.01)	0.93 (0.01,58.73)	0.52 (0.10,2.76)	1.91 (0.59,6.21)	0.90 (0.24,3.39)	1.35 (1.09,1.67)	Placebo/No trt
Time from first ischemic event to randomization: ≥7days (n=29)
Vorapaxar	0.45 (0.17,1.19)	0.60 (0.13,2.82)	0.58 (0.22,1.50)	1.18 (0.49,2.81)	1.19 (0.23,6.07)	1.87 (0.40,8.77)	0.17 (0.02,1.59)	0.28 (0.09,0.89)	0.83 (0.37,1.86)	0.98 (0.25,3.84)	0.42 (0.17,1.04)	0.97 (0.45,2.12)	1.89 (0.85,4.21)	1.17 (0.54,2.53)	1.14 (0.52,2.50)	0.47 (0.26,0.86)
2.20 (0.84,5.75)	Triflusal	1.33 (0.30,5.87)	1.27 (0.54,2.99)	2.59 (1.15,5.84)	2.62 (0.49,13.92)	4.11 (0.84,20.15)	0.37 (0.04,3.29)	0.62 (0.20,1.91)	1.82 (0.93,3.59)	2.15 (0.58,8.01)	0.92 (0.38,2.23)	2.15 (1.09,4.24)	4.16 (2.14,8.09)	2.58 (1.28,5.22)	2.50 (1.40,4.48)	1.04 (0.49,2.22)
1.66 (0.35,7.75)	0.75 (0.17,3.33)	Ticlopidine+Aspirin	0.95 (0.28,3.21)	1.95 (0.45,8.52)	1.97 (0.25,15.54)	3.09 (0.42,22.85)	0.28 (0.02,3.45)	0.47 (0.09,2.46)	1.37 (0.34,5.56)	1.62 (0.27,9.83)	0.69 (0.15,3.15)	1.62 (0.40,6.57)	3.13 (0.77,12.74)	1.94 (0.47,8.02)	1.88 (0.47,7.46)	0.78 (0.19,3.26)
1.74 (0.67,4.51)	0.79 (0.33,1.86)	1.05 (0.31,3.52)	Ticlopidine	2.04 (0.88,4.73)	2.07 (0.39,10.99)	3.24 (0.66,15.90)	0.29 (0.03,2.65)	0.49 (0.16,1.52)	1.44 (0.72,2.89)	1.70 (0.45,6.44)	0.73 (0.29,1.80)	1.69 (0.83,3.43)	3.28 (1.62,6.65)	2.04 (0.98,4.24)	1.97 (1.02,3.80)	0.82 (0.39,1.74)
0.85 (0.36,2.02)	0.39 (0.17,0.87)	0.51 (0.12,2.24)	0.49 (0.21,1.13)	Terutroban	1.01 (0.20,5.17)	1.59 (0.34,7.47)	0.14 (0.02,1.29)	0.24 (0.09,0.66)	0.70 (0.39,1.26)	0.83 (0.24,2.82)	0.35 (0.18,0.71)	0.83 (0.49,1.40)	1.61 (0.91,2.83)	1.00 (0.66,1.50)	0.96 (0.52,1.80)	0.40 (0.21,0.76)
0.84 (0.16,4.28)	0.38 (0.07,2.03)	0.51 (0.06,3.99)	0.48 (0.09,2.57)	0.99 (0.19,5.05)	Sulfinpyrazone	1.57 (0.44,5.61)	0.14 (0.01,1.95)	0.24 (0.04,1.43)	0.70 (0.14,3.42)	0.82 (0.12,5.72)	0.35 (0.07,1.84)	0.82 (0.17,3.97)	1.59 (0.32,7.77)	0.99 (0.20,4.78)	0.95 (0.20,4.60)	0.40 (0.09,1.81)
0.54 (0.11,2.51)	0.24 (0.05,1.19)	0.32 (0.04,2.39)	0.31 (0.06,1.51)	0.63 (0.13,2.97)	0.64 (0.18,2.28)	Sulfinpyrazone+Aspirin	0.09 (0.01,1.18)	0.15 (0.03,0.85)	0.44 (0.10,2.01)	0.52 (0.08,3.41)	0.22 (0.05,1.08)	0.52 (0.12,2.33)	1.01 (0.22,4.56)	0.63 (0.14,2.80)	0.61 (0.14,2.69)	0.25 (0.06,1.06)
6.01 (0.63,57.46)	2.73 (0.30,24.50)	3.62 (0.29,45.27)	3.46 (0.38,31.69)	7.07 (0.78,64.26)	7.15 (0.51,99.89)	11.22 (0.84,148.99)	Piracetam	1.70 (0.17,17.54)	4.98 (0.57,43.24)	5.88 (0.51,67.10)	2.51 (0.27,23.48)	5.85 (0.68,50.73)	11.35 (1.32,97.79)	7.05 (0.81,61.65)	6.82 (0.82,56.63)	2.84 (0.32,25.12)
3.52 (1.12,11.07)	1.60 (0.52,4.90)	2.13 (0.41,11.14)	2.03 (0.66,6.27)	4.15 (1.52,11.36)	4.20 (0.70,25.20)	6.58 (1.18,36.68)	0.59 (0.06,6.04)	Dipyridamole	2.92 (1.12,7.60)	3.45 (0.80,14.91)	1.47 (0.50,4.30)	3.44 (1.38,8.56)	6.66 (2.54,17.48)	4.14 (1.65,10.39)	4.00 (1.50,10.66)	1.67 (0.63,4.44)
1.21 (0.54,2.71)	0.55 (0.28,1.08)	0.73 (0.18,2.95)	0.70 (0.35,1.39)	1.42 (0.79,2.54)	1.44 (0.29,7.07)	2.25 (0.50,10.19)	0.20 (0.02,1.75)	0.34 (0.13,0.89)	Clopidogrel	1.18 (0.36,3.87)	0.50 (0.25,1.01)	1.18 (0.85,1.64)	2.28 (1.59,3.28)	1.42 (0.93,2.15)	1.37 (0.88,2.14)	0.57 (0.33,0.99)
1.02 (0.26,4.01)	0.46 (0.12,1.73)	0.62 (0.10,3.74)	0.59 (0.16,2.23)	1.20 (0.35,4.09)	1.22 (0.17,8.48)	1.91 (0.29,12.41)	0.17 (0.01,1.94)	0.29 (0.07,1.25)	0.85 (0.26,2.77)	Cilostazol+Aspirin	0.43 (0.12,1.53)	1.00 (0.31,3.23)	1.93 (0.61,6.14)	1.20 (0.38,3.80)	1.16 (0.35,3.87)	0.48 (0.14,1.66)
2.39 (0.96,5.94)	1.09 (0.45,2.64)	1.44 (0.32,6.58)	1.38 (0.55,3.43)	2.82 (1.41,5.63)	2.85 (0.54,14.97)	4.47 (0.92,21.65)	0.40 (0.04,3.73)	0.68 (0.23,1.99)	1.98 (0.99,3.96)	2.34 (0.65,8.42)	Cilostazol	2.33 (1.23,4.43)	4.53 (2.30,8.90)	2.81 (1.61,4.91)	2.72 (1.32,5.61)	1.13 (0.57,2.26)
1.03 (0.47,2.23)	0.47 (0.24,0.92)	0.62 (0.15,2.52)	0.59 (0.29,1.20)	1.21 (0.72,2.04)	1.22 (0.25,5.93)	1.92 (0.43,8.54)	0.17 (0.02,1.48)	0.29 (0.12,0.72)	0.85 (0.61,1.18)	1.00 (0.31,3.25)	0.43 (0.23,0.81)	Dipyridamole+Aspirin	1.94 (1.32,2.86)	1.20 (0.87,1.67)	1.17 (0.76,1.79)	0.49 (0.29,0.80)
0.53 (0.24,1.18)	0.24 (0.12,0.47)	0.32 (0.08,1.30)	0.30 (0.15,0.62)	0.62 (0.35,1.10)	0.63 (0.13,3.09)	0.99 (0.22,4.45)	0.09 (0.01,0.76)	0.15 (0.06,0.39)	0.44 (0.31,0.63)	0.52 (0.16,1.65)	0.22 (0.11,0.43)	0.52 (0.35,0.76)	Clopidogrel+Aspirin	0.62 (0.42,0.92)	0.60 (0.40,0.90)	0.25 (0.15,0.43)
0.85 (0.40,1.84)	0.39 (0.19,0.78)	0.51 (0.12,2.12)	0.49 (0.24,1.02)	1.00 (0.67,1.51)	1.02 (0.21,4.93)	1.59 (0.36,7.10)	0.14 (0.02,1.24)	0.24 (0.10,0.61)	0.71 (0.47,1.07)	0.83 (0.26,2.64)	0.36 (0.20,0.62)	0.83 (0.60,1.15)	1.61 (1.08,2.39)	Aspirin≤150 mg	0.97 (0.60,1.56)	0.40 (0.25,0.66)
0.88 (0.40,1.94)	0.40 (0.22,0.72)	0.53 (0.13,2.11)	0.51 (0.26,0.98)	1.04 (0.55,1.94)	1.05 (0.22,5.05)	1.64 (0.37,7.27)	0.15 (0.02,1.22)	0.25 (0.09,0.66)	0.73 (0.47,1.14)	0.86 (0.26,2.87)	0.37 (0.18,0.76)	0.86 (0.56,1.32)	1.66 (1.12,2.48)	1.03 (0.64,1.66)	Aspirin>150 mg	0.42 (0.25,0.70)
2.11 (1.17,3.82)	0.96 (0.45,2.05)	1.28 (0.31,5.30)	1.22 (0.58,2.58)	2.49 (1.32,4.70)	2.52 (0.55,11.47)	3.95 (0.95,16.47)	0.35 (0.04,3.11)	0.60 (0.23,1.60)	1.75 (1.01,3.04)	2.07 (0.60,7.10)	0.88 (0.44,1.76)	2.06 (1.25,3.41)	4.00 (2.33,6.86)	2.48 (1.52,4.04)	2.40 (1.43,4.04)	Placebo/No trt
Treatment duration: <1 month (n=4)
Clopidogrel+Aspirin	0.91 (0.02,46.96)	0.99 (0.06,16.04)	0.73 (0.03,17.31)
1.10 (0.02,56.53)	Aspirin≤150 mg	1.09 (0.01,135.72)	0.80 (0.01,125.71)
1.01 (0.06,16.27)	0.92 (0.01,114.36)	Aspirin>150 mg	0.74 (0.16,3.33)
1.37 (0.06,32.43)	1.25 (0.01,195.73)	1.36 (0.30,6.15)	Placebo/No trt
Treatment duration: ≥1 month (n=36)
Ticagrelor+Aspirin	0.22 (0.07,0.68)	0.10 (0.03,0.30)	0.13 (0.03,0.69)	0.13 (0.04,0.39)	0.20 (0.07,0.58)	0.25 (0.10,0.65)	0.26 (0.04,1.55)	0.40 (0.07,2.26)	0.04 (0.00,0.38)	0.06 (0.02,0.21)	0.18 (0.07,0.47)	0.22 (0.05,0.89)	0.09 (0.03,0.25)	0.21 (0.08,0.54)	0.43 (0.17,1.10)	0.25 (0.10,0.60)	0.25 (0.09,0.67)	0.10 (0.04,0.28)
4.62 (1.47,14.49)	Vorapaxar	0.47 (0.19,1.17)	0.61 (0.14,2.77)	0.59 (0.23,1.47)	0.94 (0.38,2.37)	1.16 (0.52,2.61)	1.19 (0.24,5.93)	1.87 (0.41,8.55)	0.17 (0.02,1.59)	0.28 (0.09,0.85)	0.84 (0.39,1.81)	1.01 (0.27,3.71)	0.42 (0.18,0.98)	0.98 (0.47,2.05)	1.98 (0.94,4.19)	1.16 (0.56,2.40)	1.16 (0.55,2.45)	0.47 (0.27,0.83)
9.85 (3.29,29.51)	2.13 (0.86,5.32)	Triflusal	1.31 (0.31,5.62)	1.25 (0.54,2.88)	2.02 (0.85,4.77)	2.47 (1.18,5.21)	2.54 (0.49,13.19)	3.98 (0.83,19.07)	0.36 (0.04,3.21)	0.60 (0.20,1.77)	1.80 (0.95,3.42)	2.15 (0.62,7.50)	0.89 (0.40,1.99)	2.09 (1.10,3.97)	4.23 (2.26,7.89)	2.47 (1.28,4.75)	2.48 (1.42,4.32)	1.01 (0.49,2.08)
7.51 (1.46,38.80)	1.63 (0.36,7.35)	0.76 (0.18,3.28)	Ticlopidine+Aspirin	0.95 (0.29,3.15)	1.54 (0.35,6.86)	1.89 (0.45,7.89)	1.94 (0.25,14.91)	3.04 (0.42,21.91)	0.28 (0.02,3.39)	0.46 (0.09,2.32)	1.37 (0.35,5.42)	1.64 (0.29,9.42)	0.68 (0.16,2.94)	1.59 (0.40,6.31)	3.23 (0.82,12.73)	1.88 (0.47,7.52)	1.89 (0.49,7.32)	0.77 (0.19,3.13)
7.87 (2.55,24.25)	1.71 (0.68,4.27)	0.80 (0.35,1.84)	1.05 (0.32,3.46)	Ticlopidine	1.61 (0.66,3.95)	1.98 (0.90,4.34)	2.03 (0.39,10.61)	3.19 (0.66,15.34)	0.29 (0.03,2.62)	0.48 (0.16,1.44)	1.44 (0.73,2.82)	1.72 (0.48,6.15)	0.71 (0.31,1.66)	1.67 (0.84,3.30)	3.38 (1.72,6.64)	1.97 (0.98,3.97)	1.98 (1.05,3.74)	0.81 (0.39,1.67)
4.88 (1.72,13.88)	1.06 (0.42,2.66)	0.50 (0.21,1.17)	0.65 (0.15,2.90)	0.62 (0.25,1.52)	Ticagrelor	1.23 (0.63,2.38)	1.26 (0.24,6.63)	1.98 (0.41,9.59)	0.18 (0.02,1.66)	0.30 (0.10,0.86)	0.89 (0.46,1.75)	1.07 (0.31,3.65)	0.44 (0.21,0.94)	1.03 (0.55,1.96)	2.10 (1.10,4.01)	1.22 (0.70,2.14)	1.23 (0.61,2.47)	0.50 (0.24,1.04)
3.98 (1.54,10.29)	0.86 (0.38,1.94)	0.40 (0.19,0.85)	0.53 (0.13,2.21)	0.51 (0.23,1.11)	0.81 (0.42,1.58)	Terutroban	1.03 (0.21,5.10)	1.61 (0.35,7.35)	0.15 (0.02,1.29)	0.24 (0.09,0.64)	0.73 (0.44,1.21)	0.87 (0.27,2.74)	0.36 (0.19,0.67)	0.84 (0.53,1.34)	1.71 (1.06,2.76)	1.00 (0.70,1.42)	1.00 (0.58,1.73)	0.41 (0.23,0.74)
3.87 (0.64,23.29)	0.84 (0.17,4.18)	0.39 (0.08,2.04)	0.52 (0.07,3.96)	0.49 (0.09,2.57)	0.79 (0.15,4.17)	0.97 (0.20,4.83)	Sulfinpyrazone	1.57 (0.45,5.52)	0.14 (0.01,1.96)	0.24 (0.04,1.39)	0.71 (0.15,3.42)	0.85 (0.13,5.63)	0.35 (0.07,1.78)	0.82 (0.17,3.92)	1.66 (0.35,7.96)	0.97 (0.20,4.63)	0.97 (0.21,4.62)	0.40 (0.09,1.79)
2.47 (0.44,13.79)	0.54 (0.12,2.45)	0.25 (0.05,1.20)	0.33 (0.05,2.37)	0.31 (0.07,1.51)	0.51 (0.10,2.46)	0.62 (0.14,2.84)	0.64 (0.18,2.25)	Sulfinpyrazone+Aspirin	0.09 (0.01,1.19)	0.15 (0.03,0.82)	0.45 (0.10,2.00)	0.54 (0.09,3.35)	0.22 (0.05,1.05)	0.52 (0.12,2.30)	1.06 (0.24,4.66)	0.62 (0.14,2.71)	0.62 (0.14,2.70)	0.25 (0.06,1.04)
27.12 (2.66,276.35)	5.88 (0.63,54.91)	2.75 (0.31,24.34)	3.61 (0.29,44.17)	3.45 (0.38,31.12)	5.55 (0.60,51.11)	6.82 (0.77,60.10)	7.00 (0.51,96.09)	10.98 (0.84,143.27)	Piracetam	1.65 (0.16,16.64)	4.96 (0.58,42.36)	5.92 (0.54,64.97)	2.46 (0.27,22.14)	5.75 (0.67,48.96)	11.64 (1.38,98.46)	6.79 (0.79,58.17)	6.82 (0.83,56.09)	2.78 (0.32,24.21)
16.43 (4.66,57.96)	3.56 (1.17,10.82)	1.67 (0.57,4.92)	2.19 (0.43,11.10)	2.09 (0.69,6.27)	3.36 (1.16,9.73)	4.13 (1.57,10.88)	4.24 (0.72,24.96)	6.65 (1.22,36.30)	0.61 (0.06,6.10)	Dipyridamole	3.01 (1.19,7.59)	3.58 (0.88,14.67)	1.49 (0.53,4.16)	3.48 (1.42,8.51)	7.05 (2.79,17.83)	4.11 (1.67,10.14)	4.13 (1.60,10.66)	1.68 (0.64,4.41)
5.47 (2.11,14.19)	1.18 (0.55,2.54)	0.56 (0.29,1.06)	0.73 (0.18,2.87)	0.69 (0.35,1.36)	1.12 (0.57,2.19)	1.37 (0.83,2.29)	1.41 (0.29,6.80)	2.21 (0.50,9.79)	0.20 (0.02,1.72)	0.33 (0.13,0.84)	Clopidogrel	1.19 (0.39,3.68)	0.50 (0.27,0.91)	1.16 (0.87,1.54)	2.35 (1.70,3.23)	1.37 (0.95,1.97)	1.38 (0.92,2.05)	0.56 (0.33,0.94)
4.58 (1.12,18.68)	0.99 (0.27,3.65)	0.47 (0.13,1.63)	0.61 (0.11,3.50)	0.58 (0.16,2.09)	0.94 (0.27,3.21)	1.15 (0.36,3.64)	1.18 (0.18,7.89)	1.85 (0.30,11.53)	0.17 (0.02,1.86)	0.28 (0.07,1.14)	0.84 (0.27,2.59)	Cilostazol+Aspirin	0.42 (0.12,1.38)	0.97 (0.32,2.97)	1.97 (0.65,5.91)	1.15 (0.38,3.43)	1.15 (0.37,3.61)	0.47 (0.14,1.53)
11.03 (3.99,30.50)	2.39 (1.02,5.57)	1.12 (0.50,2.50)	1.47 (0.34,6.34)	1.40 (0.60,3.25)	2.26 (1.06,4.81)	2.77 (1.49,5.15)	2.85 (0.56,14.43)	4.46 (0.96,20.83)	0.41 (0.05,3.66)	0.67 (0.24,1.88)	2.02 (1.09,3.72)	2.41 (0.72,8.02)	Cilostazol	2.34 (1.31,4.16)	4.74 (2.64,8.51)	2.76 (1.66,4.59)	2.78 (1.48,5.19)	1.13 (0.60,2.14)
4.72 (1.86,11.97)	1.02 (0.49,2.15)	0.48 (0.25,0.91)	0.63 (0.16,2.49)	0.60 (0.30,1.19)	0.97 (0.51,1.83)	1.19 (0.75,1.89)	1.22 (0.25,5.82)	1.91 (0.44,8.38)	0.17 (0.02,1.48)	0.29 (0.12,0.70)	0.86 (0.65,1.15)	1.03 (0.34,3.15)	0.43 (0.24,0.76)	Dipyridamole+Aspirin	2.03 (1.45,2.83)	1.18 (0.88,1.60)	1.19 (0.80,1.75)	0.48 (0.30,0.79)
2.33 (0.91,5.95)	0.50 (0.24,1.07)	0.24 (0.13,0.44)	0.31 (0.08,1.22)	0.30 (0.15,0.58)	0.48 (0.25,0.91)	0.59 (0.36,0.95)	0.60 (0.13,2.88)	0.94 (0.21,4.14)	0.09 (0.01,0.73)	0.14 (0.06,0.36)	0.43 (0.31,0.59)	0.51 (0.17,1.53)	0.21 (0.12,0.38)	0.49 (0.35,0.69)	Clopidogrel+Aspirin	0.58 (0.42,0.81)	0.59 (0.41,0.83)	0.24 (0.14,0.39)
3.99 (1.65,9.64)	0.87 (0.42,1.80)	0.41 (0.21,0.78)	0.53 (0.13,2.12)	0.51 (0.25,1.02)	0.82 (0.47,1.43)	1.00 (0.70,1.43)	1.03 (0.22,4.92)	1.62 (0.37,7.08)	0.15 (0.02,1.26)	0.24 (0.10,0.60)	0.73 (0.51,1.05)	0.87 (0.29,2.60)	0.36 (0.22,0.60)	0.85 (0.63,1.14)	1.71 (1.24,2.37)	Aspirin≤150 mg	1.00 (0.66,1.53)	0.41 (0.26,0.66)
3.98 (1.50,10.54)	0.86 (0.41,1.82)	0.40 (0.23,0.70)	0.53 (0.14,2.05)	0.50 (0.27,0.95)	0.81 (0.40,1.64)	1.00 (0.58,1.73)	1.03 (0.22,4.87)	1.61 (0.37,7.00)	0.15 (0.02,1.20)	0.24 (0.09,0.62)	0.73 (0.49,1.09)	0.87 (0.28,2.72)	0.36 (0.19,0.67)	0.84 (0.57,1.24)	1.71 (1.21,2.41)	1.00 (0.66,1.51)	Aspirin>150 mg	0.41 (0.25,0.67)
9.76 (3.59,26.50)	2.11 (1.21,3.69)	0.99 (0.48,2.05)	1.30 (0.32,5.27)	1.24 (0.60,2.57)	2.00 (0.96,4.16)	2.45 (1.36,4.42)	2.52 (0.56,11.34)	3.95 (0.96,16.26)	0.36 (0.04,3.13)	0.59 (0.23,1.55)	1.78 (1.06,3.01)	2.13 (0.66,6.91)	0.88 (0.47,1.67)	2.07 (1.27,3.37)	4.19 (2.54,6.91)	2.44 (1.52,3.91)	2.45 (1.49,4.03)	Placebo/No trt
